# Supplementary material for: High KYNU Expression Is Associated with Poor Prognosis, KEAP1/STK11 Mutations, and Immunosuppressive Metabolism in Patient-Derived but Not Murine Lung Adenocarcinomas
Source: Cancers (Basel). 2025 May 16;17(10):1681. doi: 10.3390/cancers17101681 (PMC12109616; doi:10.3390/cancers17101681)
Supplement: Supplementary file 1 [file cancers-17-01681-s001.zip]

Archive with 4 entries (4 files):
- KYNU_supp_Figures_Apr2025.pdf
- Table S1_meta-analysis_screen.xlsx
- Table S2_oncogenotype_screen.xlsx
- Table S3_cell_line_associations.xlsx
