# Supplementary material for: High KYNU Expression Is Associated with Poor Prognosis, KEAP1/STK11 Mutations, and Immunosuppressive Metabolism in Patient-Derived but Not Murine Lung Adenocarcinomas
Source: Cancers (Basel). 2025 May 16;17(10):1681. doi: 10.3390/cancers17101681 (PMC12109616; doi:10.3390/cancers17101681)
Supplement: Supplementary file 1 [file cancers-17-01681-s001.zip › Table S1_meta-analysis_screen.xlsx]

## Sheet: S1_meta-analysis_screen
Rank	EntrezID	Symbol	continuous_HR	continuous_pv	continuous_z	cluster_HR	cluster_pv	cluster_z
1	8942	KYNU	1.276	4.9e-14	7.534	1.988	2.05e-23	9.97
2	2305	FOXM1	1.345	3.99e-16	8.139	1.805	5.29e-19	8.906
3	9833	MELK	1.347	1.49e-17	8.528	1.785	5.56e-18	8.641
4	8601	RGS20	1.341	1.45e-09	6.05	1.794	1.42e-16	8.263
5	11339	OIP5	1.316	7.23e-11	6.516	1.69	2.42e-16	8.199
6	3833	KIFC1	1.294	4.87e-14	7.535	1.737	8.93e-16	8.041
7	55165	CEP55	1.343	1.15e-12	7.111	1.737	3.75e-15	7.863
8	898	CCNE1	1.223	1.02e-08	5.727	1.746	1.49e-14	7.688
9	113130	CDCA5	1.373	3.99e-13	7.256	1.877	1.25e-13	7.411
10	11065	UBE2C	1.319	2e-12	7.034	1.719	1.45e-13	7.391
11	3832	KIF11	1.325	4.3e-13	7.246	1.732	2.29e-13	7.331
12	722	C4BPA	0.744	1.01e-11	-6.805	0.616	2.88e-13	-7.3
13	79632	FAM184A	0.771	3.88e-10	-6.259	0.584	6.03e-13	-7.2
14	3868	KRT16	1.381	1.15e-11	6.786	1.762	9.03e-13	7.145
15	5315	PKM	1.32	2.05e-11	6.702	1.665	1.69e-12	7.058
16	56992	KIF15	1.298	9.27e-11	6.478	1.809	1.8e-12	7.049
17	80117	ARL14	1.192	9.18e-12	6.819	1.617	2.11e-12	7.027
18	7272	TTK	1.365	2.82e-12	6.987	1.609	2.38e-12	7.01
19	1556	CYP2B7P	0.779	1.01e-10	-6.465	0.619	2.6e-12	-6.998
20	221395	ADGRF5	0.781	4.12e-11	-6.6	0.638	3.41e-12	-6.96
21	652995	UCA1	1.269	8.59e-08	5.354	1.96	5.2e-12	6.9
22	672	BRCA1	1.268	2.63e-11	6.666	1.596	1.26e-11	6.774
23	10112	KIF20A	1.309	8.38e-10	6.138	1.707	1.4e-11	6.758
24	55723	ASF1B	1.29	4.7e-09	5.858	1.687	5.99e-11	6.544
25	83540	NUF2	1.348	6.41e-09	5.806	1.728	7.34e-11	6.514
26	157310	PEBP4	0.789	1.04e-10	-6.461	0.586	7.66e-11	-6.507
27	217	ALDH2	0.777	7.74e-10	-6.15	0.574	8.77e-11	-6.487
28	4017	LOXL2	1.289	5.82e-10	6.195	1.614	9.1e-11	6.481
29	2288	FKBP4	1.204	3.03e-05	4.171	1.577	1.99e-10	6.362
30	84951	TNS4	1.269	9.75e-08	5.331	1.653	2e-10	6.361
31	29089	UBE2T	1.384	1.46e-09	6.048	1.827	3.44e-10	6.277
32	5347	PLK1	1.206	2.99e-08	5.542	1.607	5.71e-10	6.198
33	2205	FCER1A	0.821	1.84e-09	-6.011	0.66	5.82e-10	-6.195
34	10635	RAD51AP1	1.28	8.21e-08	5.362	1.63	6.41e-10	6.18
35	723809	LHFPL3-AS2	0.763	2.14e-07	-5.187	0.512	6.95e-10	-6.167
36	5080	PAX6	1.134	6.4e-05	3.997	1.879	8.1e-10	6.143
37	3872	KRT17	1.263	1.25e-08	5.693	1.499	8.91e-10	6.128
38	84647	PLA2G12B	0.849	9.11e-05	-3.913	0.62	1.75e-09	-6.02
39	221336	BEND6	1.303	1.17e-07	5.298	1.857	1.87e-09	6.008
40	3231	HOXD1	0.85	4.48e-08	-5.471	0.668	2.28e-09	-5.977
41	2355	FOSL2	1.278	6.06e-08	5.417	1.686	2.37e-09	5.97
42	202018	TAPT1	0.775	2.15e-08	-5.599	0.61	3.68e-09	-5.898
43	9631	NUP155	1.225	5.38e-08	5.438	1.541	4.59e-09	5.861
44	8634	RTCA	1.243	1.18e-07	5.297	1.513	4.77e-09	5.855
45	7804	LRP8	1.176	5.64e-05	4.027	1.578	4.97e-09	5.848
46	29923	HILPDA	1.275	6.13e-08	5.415	1.574	5.17e-09	5.842
47	9630	GNA14	0.855	0.00146	-3.183	0.652	5.19e-09	-5.841
48	3678	ITGA5	1.202	7.76e-09	5.774	1.713	5.96e-09	5.818
49	7372	UMPS	1.232	6.17e-06	4.52	1.85	6.36e-09	5.807
50	219988	PATL1	1.224	1.41e-07	5.264	1.668	8.23e-09	5.764
51	84515	MCM8	1.206	7.88e-05	3.948	1.613	8.84e-09	5.752
52	8833	GMPS	1.27	3.43e-05	4.143	1.757	8.98e-09	5.749
53	23596	OPN3	1.201	1.11e-06	4.872	1.557	1.07e-08	5.719
54	11185	INMT	0.809	8.9e-06	-4.442	0.632	1.71e-08	-5.639
55	51022	GLRX2	1.201	2.3e-06	4.725	1.603	1.94e-08	5.617
56	10643	IGF2BP3	1.221	1.24e-07	5.288	1.407	2.27e-08	5.59
57	256691	MAMDC2	0.761	1.03e-07	-5.321	0.589	2.39e-08	-5.581
58	10024	TROAP	1.208	1.17e-07	5.298	1.644	2.9e-08	5.548
59	375444	C5orf34	1.228	2.73e-05	4.195	1.704	3.06e-08	5.538
60	1244	ABCC2	1.187	3.67e-08	5.506	1.58	3.11e-08	5.535
61	4521	NUDT1	1.239	3.82e-08	5.499	1.539	3.54e-08	5.512
62	7417	VDAC2	1.217	0.00106	3.274	1.903	3.64e-08	5.508
63	9793	CKAP5	1.174	1.35e-07	5.272	1.586	4.93e-08	5.454
64	6648	SOD2	1.184	2.04e-07	5.196	1.522	5.88e-08	5.422
65	25758	KIAA1549L	1.243	9.65e-06	4.425	1.628	6.52e-08	5.404
66	81610	FAM83D	1.287	1.08e-06	4.877	1.626	6.86e-08	5.395
67	57537	SORCS2	0.794	6.78e-06	-4.5	0.64	7.42e-08	-5.381
68	4862	NPAS2	1.229	7.61e-07	4.945	1.507	9.19e-08	5.342
69	3157	HMGCS1	1.163	5.37e-07	5.013	1.535	9.67e-08	5.333
70	57659	ZBTB4	0.803	1.36e-07	-5.27	0.541	9.85e-08	-5.329
71	6627	SNRPA1	1.327	6.16e-07	4.986	1.763	1.05e-07	5.318
72	3556	IL1RAP	1.189	0.000182	3.743	1.493	1.16e-07	5.3
73	10333	TLR6	1.13	0.000279	3.634	1.537	1.18e-07	5.297
74	8863	PER3	0.839	2.03e-06	-4.75	0.684	1.19e-07	-5.295
75	7546	ZIC2	1.163	0.00113	3.256	1.504	1.48e-07	5.255
76	4605	MYBL2	1.169	4.44e-05	4.083	1.66	1.52e-07	5.25
77	3209	HOXA13	1.175	2.65e-06	4.696	1.607	1.57e-07	5.244
78	6192	RPS4Y1	1.139	6.15e-06	4.521	1.368	1.73e-07	5.226
79	10265	IRX5	0.84	4.56e-07	-5.044	0.673	1.79e-07	-5.22
80	116211	TM4SF19	1.307	0.0033	2.938	1.835	1.81e-07	5.218
81	64881	PCDH20	0.823	3.02e-06	-4.67	0.666	1.96e-07	-5.203
82	284111	SLC13A5	1.201	2.92e-06	4.676	1.72	2.11e-07	5.19
83	6943	TCF21	0.819	2.69e-06	-4.693	0.634	2.46e-07	-5.161
84	9737	GPRASP1	0.83	7.98e-05	-3.945	0.629	2.46e-07	-5.16
85	655	BMP7	1.15	2.21e-05	4.242	1.517	2.76e-07	5.139
86	22882	ZHX2	0.843	0.000128	-3.83	0.643	2.76e-07	-5.139
87	5217	PFN2	1.177	3.95e-05	4.111	1.467	2.94e-07	5.127
88	8707	B3GALT2	0.863	0.0113	-2.534	0.642	3e-07	-5.123
89	8284	KDM5D	1.1	0.00076	3.367	1.36	3.14e-07	5.115
90	23234	DNAJC9	1.221	4.52e-06	4.586	1.564	3.33e-07	5.104
91	140828	LINC00261	0.789	4.94e-06	-4.567	0.631	3.52e-07	-5.093
92	222256	CDHR3	0.848	0.000423	-3.526	0.675	3.59e-07	-5.089
93	29959	NRBP1	1.201	6.57e-05	3.991	1.5	3.59e-07	5.089
94	8620	NPFF	0.859	0.000184	-3.74	0.665	3.67e-07	-5.085
95	11335	CBX3	1.215	5.51e-06	4.544	1.655	3.7e-07	5.084
96	79092	CARD14	1.158	1.83e-06	4.771	1.462	4.32e-07	5.054
97	6003	RGS13	0.832	2.46e-05	-4.219	0.652	4.61e-07	-5.042
98	3484	IGFBP1	1.177	0.00012	3.846	1.656	5.52e-07	5.007
99	3070	HELLS	1.297	1.75e-06	4.78	1.58	6.15e-07	4.986
100	10848	PPP1R13L	1.208	7.85e-07	4.939	1.422	6.76e-07	4.968
101	100505696	SH3BP5-AS1	0.755	0.000659	-3.406	0.486	6.84e-07	-4.966
102	84777	DLGAP1-AS2	1.225	9.06e-05	3.915	1.78	6.91e-07	4.964
103	136647	MPLKIP	1.241	0.000141	3.806	1.593	7.8e-07	4.94
104	9086	EIF1AY	1.128	4.05e-05	4.105	1.354	8.15e-07	4.932
105	493861	EID3	1.162	8.77e-05	3.922	1.763	8.54e-07	4.922
106	54509	RHOF	1.262	1.09e-05	4.399	1.769	8.55e-07	4.922
107	8876	VNN1	1.165	7.57e-06	4.477	1.724	9.04e-07	4.911
108	6119	RPA3	1.215	1.03e-05	4.41	1.454	9.23e-07	4.907
109	3691	ITGB4	1.251	1.49e-06	4.813	1.446	9.23e-07	4.907
110	23310	NCAPD3	1.135	8.26e-05	3.937	1.655	9.5e-07	4.902
111	571	BACH1	1.165	7.3e-05	3.966	1.654	1.03e-06	4.886
112	414328	IDNK	0.81	3.63e-06	-4.631	0.686	1.14e-06	-4.866
113	55450	CAMK2N1	1.14	0.000188	3.735	1.391	1.34e-06	4.834
114	57650	KIAA1524	1.28	1.39e-05	4.345	1.558	1.4e-06	4.824
115	177	AGER	0.852	9.46e-05	-3.904	0.698	1.42e-06	-4.822
116	249	ALPL	0.86	7.22e-06	-4.487	0.711	1.5e-06	-4.811
117	114781	BTBD9	0.84	4.47e-06	-4.588	0.648	1.51e-06	-4.81
118	9355	LHX2	1.195	0.000159	3.776	1.529	1.71e-06	4.784
119	768	CA9	1.131	2.52e-05	4.213	1.365	1.76e-06	4.779
120	5049	PAFAH1B2	1.228	1.02e-05	4.413	1.605	1.84e-06	4.77
121	4188	MDFI	1.15	0.000106	3.876	1.452	1.85e-06	4.769
122	4784	NFIX	0.839	2.55e-05	-4.21	0.597	1.99e-06	-4.754
123	10404	CPQ	0.821	4.58e-06	-4.583	0.597	2.06e-06	-4.748
124	84529	C15orf41	1.217	0.000112	3.863	1.538	2.23e-06	4.732
125	9324	HMGN3	0.818	5.44e-06	-4.547	0.675	2.23e-06	-4.731
126	54674	LRRN3	0.827	0.000716	-3.384	0.669	2.33e-06	-4.723
127	151126	ZNF385B	0.776	2.63e-06	-4.698	0.62	2.59e-06	-4.701
128	146664	MGAT5B	1.133	0.0135	2.47	1.558	2.69e-06	4.693
129	5062	PAK2	1.235	4.73e-06	4.576	1.518	2.72e-06	4.691
130	260293	CYP4X1	0.791	5.21e-06	-4.556	0.675	2.77e-06	-4.687
131	5266	PI3	1.163	9.39e-05	3.906	1.381	2.86e-06	4.68
132	219995	MS4A15	0.852	0.000225	-3.689	0.658	2.87e-06	-4.68
133	84262	PSMG3	1.248	3.1e-06	4.664	1.573	2.94e-06	4.675
134	7138	TNNT1	1.161	2e-05	4.265	1.334	3.07e-06	4.666
135	11021	RAB35	1.171	0.00112	3.259	1.517	3.41e-06	4.645
136	9369	NRXN3	0.835	7.35e-06	-4.483	0.681	3.43e-06	-4.644
137	8470	SORBS2	0.819	5.9e-06	-4.53	0.662	3.45e-06	-4.642
138	64761	PARP12	1.204	2e-05	4.264	1.495	3.48e-06	4.64
139	8542	APOL1	1.217	8.6e-05	3.927	1.674	3.55e-06	4.636
140	1291	COL6A1	1.154	0.000252	3.66	1.454	3.79e-06	4.623
141	1738	DLD	1.137	0.00971	2.586	1.471	3.8e-06	4.622
142	113026	PLCD3	1.201	4.7e-05	4.07	1.779	3.91e-06	4.616
143	9015	TAF1A	1.155	0.000473	3.496	1.376	4.05e-06	4.609
144	10165	SLC25A13	1.146	8.35e-05	3.934	1.45	4.56e-06	4.584
145	50485	SMARCAL1	1.244	5.07e-06	4.562	1.618	4.83e-06	4.572
146	5610	EIF2AK2	1.145	0.00137	3.2	1.362	5.06e-06	4.562
147	3053	SERPIND1	0.885	8.14e-05	-3.94	0.73	5.19e-06	-4.557
148	153579	BTNL9	0.801	1.9e-05	-4.277	0.59	5.23e-06	-4.556
149	1540	CYLD	0.846	7.22e-05	-3.969	0.679	5.44e-06	-4.547
150	27202	C5AR2	1.075	0.0743	1.785	1.652	5.92e-06	4.529
151	79657	RPAP3	1.145	0.0024	3.036	1.545	6.58e-06	4.507
152	27348	TOR1B	1.131	0.00131	3.213	1.516	6.8e-06	4.5
153	57476	GRAMD1B	1.144	0.00369	2.903	1.64	7.47e-06	4.48
154	79623	GALNT14	1.153	0.000167	3.764	1.339	7.47e-06	4.48
155	2069	EREG	1.146	0.000861	3.332	1.411	7.48e-06	4.48
156	2257	FGF12	1.17	2.01e-05	4.263	1.395	7.74e-06	4.472
157	164312	LRRN4	0.871	0.0187	-2.351	0.684	7.81e-06	-4.47
158	60437	CDH26	0.856	0.00143	-3.189	0.689	8.17e-06	-4.461
159	55166	CENPQ	1.19	3.07e-05	4.168	1.563	8.93e-06	4.442
160	10468	FST	1.166	0.00101	3.287	1.425	9.08e-06	4.438
161	5829	PXN	1.248	8.08e-05	3.942	1.692	9.36e-06	4.431
162	127845	GOLT1A	0.862	0.00446	-2.843	0.629	1.01e-05	-4.415
163	5104	SERPINA5	1.12	1.11e-05	4.395	1.553	1.03e-05	4.412
164	151188	ARL6IP6	1.193	2.35e-05	4.229	1.54	1.03e-05	4.41
165	5134	PDCD2	1.105	0.0013	3.215	1.645	1.08e-05	4.401
166	90141	EFCAB11	1.139	0.00117	3.245	1.386	1.11e-05	4.395
167	54517	PUS7	1.165	0.00028	3.633	1.516	1.16e-05	4.386
168	27306	HPGDS	0.876	3.76e-05	-4.122	0.739	1.17e-05	-4.382
169	164284	APCDD1L	1.239	0.000603	3.43	1.65	1.19e-05	4.38
170	80067	DCAF17	1.236	1.61e-05	4.313	1.693	1.21e-05	4.376
171	283316	CD163L1	1.117	0.00158	3.16	1.472	1.22e-05	4.373
172	100288911	LOC100288911	0.797	0.00566	-2.767	0.565	1.31e-05	-4.359
173	29843	SENP1	1.148	0.000592	3.435	1.595	1.39e-05	4.345
174	113251	LARP4	1.084	0.0358	2.099	1.389	1.4e-05	4.343
175	260436	FDCSP	0.856	5.17e-05	-4.048	0.719	1.43e-05	-4.34
176	126823	KLHDC9	0.836	2.77e-05	-4.191	0.647	1.47e-05	-4.334
177	27111	SDCBP2	1.149	0.0121	2.508	1.747	1.5e-05	4.329
178	23508	TTC9	1.11	0.0141	2.455	1.643	1.55e-05	4.321
179	7384	UQCRC1	1.168	3.21e-05	4.158	1.415	1.58e-05	4.318
180	10785	WDR4	1.158	2.44e-05	4.22	1.48	1.61e-05	4.313
181	7404	UTY	1.125	4.6e-05	4.075	1.312	1.7e-05	4.301
182	84296	GINS4	1.176	0.000444	3.513	1.559	1.81e-05	4.287
183	375616	KCP	1.238	6.46e-05	3.995	1.76	1.9e-05	4.276
184	128272	ARHGEF19	0.876	0.000276	-3.637	0.713	1.95e-05	-4.27
185	80115	BAIAP2L2	1.161	2.35e-05	4.228	1.495	1.96e-05	4.269
186	387914	SHISA2	0.855	3.23e-05	-4.156	0.689	1.98e-05	-4.267
187	10953	TOMM34	1.165	0.000375	3.557	1.833	2.08e-05	4.257
188	79074	C2orf49	1.182	2.79e-05	4.19	1.444	2.1e-05	4.254
189	404550	C16orf74	1.154	0.00149	3.177	1.63	2.11e-05	4.253
190	5046	PCSK6	1.156	2.29e-05	4.235	1.581	2.16e-05	4.248
191	1755	DMBT1	0.88	0.000217	-3.698	0.756	2.17e-05	-4.246
192	6564	SLC15A1	1.129	0.000179	3.747	1.401	2.2e-05	4.244
193	1942	EFNA1	0.873	0.000388	-3.548	0.591	2.25e-05	-4.238
194	79412	KREMEN2	1.199	3.45e-05	4.142	1.365	2.26e-05	4.237
195	9610	RIN1	1.118	0.00966	2.588	1.419	2.3e-05	4.234
196	51200	CPA4	1.156	0.00636	2.729	1.66	2.31e-05	4.233
197	4854	NOTCH3	1.169	0.000467	3.499	1.552	2.32e-05	4.231
198	221357	GSTA5	0.848	0.000214	-3.702	0.629	2.41e-05	-4.223
199	8339	HIST1H2BG	1.099	0.00439	2.849	1.338	2.54e-05	4.211
200	85378	TUBGCP6	0.866	0.00167	-3.144	0.688	2.54e-05	-4.211
