# Supplementary material for: High KYNU Expression Is Associated with Poor Prognosis, KEAP1/STK11 Mutations, and Immunosuppressive Metabolism in Patient-Derived but Not Murine Lung Adenocarcinomas
Source: Cancers (Basel). 2025 May 16;17(10):1681. doi: 10.3390/cancers17101681 (PMC12109616; doi:10.3390/cancers17101681)
Supplement: Supplementary file 1 [file cancers-17-01681-s001.zip › Table S2_oncogenotype_screen.xlsx]

## Sheet: S2_oncogenotype_screen
CCLE LUAD cell lines					TCGA LUAD patient tumors					CPTAC LUAD patient tumors
dataset	gene	pv	p.adj		dataset	gene	pv	p.adj		dataset	gene	pv	p.adj
CCLE	KEAP1	2.5e-06	8.43e-04		TCGA	KEAP1	3e-10	4.94e-06		CPTAC	FAM186A	0.00021	9.28e-01
CCLE	STK11	3.2e-05	5.46e-03		TCGA	SMARCA4	3.7e-05	2.45e-01		CPTAC	ANKRD26	0.00025	9.28e-01
CCLE	CSF1R	0.016	7.97e-01		TCGA	PIK3R5	4.5e-05	2.45e-01		CPTAC	KLK13	0.00031	9.28e-01
CCLE	AFF3	0.021	7.97e-01		TCGA	EGFR	9.1e-05	3.74e-01		CPTAC	ATM	0.00033	9.28e-01
CCLE	GPC5	0.022	7.97e-01		TCGA	GPRASP2	0.00015	4.96e-01		CPTAC	RDH10	0.00035	9.28e-01
CCLE	MN1	0.027	7.97e-01		TCGA	TIAM1	0.00051	9.02e-01		CPTAC	SVEP1	0.00039	9.28e-01
CCLE	PTPRD	0.03	7.97e-01		TCGA	DPY19L3	0.0008	9.02e-01		CPTAC	IGFBP7	0.00068	9.28e-01
CCLE	RBM15	0.033	7.97e-01		TCGA	TPH2	0.00099	9.02e-01		CPTAC	HSPA4L	0.00075	9.28e-01
CCLE	COL2A1	0.037	7.97e-01		TCGA	MYO1H	0.0011	9.02e-01		CPTAC	NEB	0.0008	9.28e-01
CCLE	ABL2	0.038	7.97e-01		TCGA	PARK2	0.0011	9.02e-01		CPTAC	MDN1	0.00086	9.28e-01
CCLE	PMS2	0.044	7.97e-01		TCGA	COQ7	0.0016	9.02e-01		CPTAC	CFHR4	0.00091	9.28e-01
					TCGA	KCNQ5	0.0017	9.02e-01		CPTAC	FMNL2	0.00096	9.28e-01
					TCGA	RTN3	0.0017	9.02e-01		CPTAC	BAZ2B	0.0011	9.28e-01
					TCGA	TIE1	0.002	9.02e-01		CPTAC	EEA1	0.0012	9.28e-01
					TCGA	CYLC1	0.0021	9.02e-01		CPTAC	USP36	0.0012	9.28e-01
					TCGA	FNDC1	0.0021	9.02e-01		CPTAC	SLIT2	0.0013	9.28e-01
					TCGA	ZMYM6	0.0021	9.02e-01		CPTAC	UCHL3	0.0013	9.28e-01
					TCGA	FZD8	0.0022	9.02e-01		CPTAC	OXSR1	0.0013	9.28e-01
					TCGA	NCAN	0.0025	9.02e-01		CPTAC	PAXBP1	0.0013	9.28e-01
					TCGA	KCNH2	0.0026	9.02e-01		CPTAC	IL22	0.0015	9.28e-01
					TCGA	DNAH2	0.0027	9.02e-01		CPTAC	BACH1	0.0015	9.28e-01
					TCGA	PION	0.0028	9.02e-01		CPTAC	EIF2AK3	0.0015	9.28e-01
					TCGA	EXD3	0.0028	9.02e-01		CPTAC	ECT2L	0.0017	9.28e-01
					TCGA	COL14A1	0.0031	9.02e-01		CPTAC	DDX42	0.0017	9.28e-01
					TCGA	C4orf50	0.0037	9.02e-01		CPTAC	SLC4A4	0.0017	9.28e-01
					TCGA	CLTCL1	0.0037	9.02e-01		CPTAC	FBXW2	0.0018	9.28e-01
					TCGA	OR4M1	0.0037	9.02e-01		CPTAC	ZNF652	0.0021	9.28e-01
					TCGA	SLC7A9	0.0038	9.02e-01		CPTAC	SMC1A	0.0022	9.28e-01
					TCGA	COL5A3	0.0039	9.02e-01		CPTAC	KCNB1	0.0022	9.28e-01
					TCGA	FAM181A	0.0042	9.02e-01		CPTAC	MX1	0.0022	9.28e-01
					TCGA	TEX15	0.0043	9.02e-01		CPTAC	RCOR1	0.0023	9.28e-01
					TCGA	PCDHGB7	0.0043	9.02e-01		CPTAC	HSPA4	0.0023	9.28e-01
					TCGA	CCDC113	0.0045	9.02e-01		CPTAC	SHBG	0.0025	9.28e-01
					TCGA	ATOH1	0.0047	9.02e-01		CPTAC	PBRM1	0.0026	9.28e-01
					TCGA	INSL5	0.0048	9.02e-01		CPTAC	SDCCAG8	0.0026	9.28e-01
					TCGA	DNMT3A	0.0049	9.02e-01		CPTAC	KRAS	0.0027	9.28e-01
					TCGA	USP2	0.0052	9.02e-01		CPTAC	CCDC14	0.0028	9.28e-01
					TCGA	SPNS1	0.0056	9.02e-01		CPTAC	PHRF1	0.0029	9.28e-01
					TCGA	PLG	0.0056	9.02e-01		CPTAC	STON1	0.0029	9.28e-01
					TCGA	PABPC3	0.0056	9.02e-01		CPTAC	RABEP1	0.0031	9.28e-01
					TCGA	C20orf12	0.0057	9.02e-01		CPTAC	KANSL1L	0.0031	9.28e-01
					TCGA	MAP4K1	0.0057	9.02e-01		CPTAC	NCAM1	0.0032	9.28e-01
					TCGA	CDH8	0.0058	9.02e-01		CPTAC	NSUN7	0.0033	9.28e-01
					TCGA	AFF3	0.0059	9.02e-01		CPTAC	DTNBP1	0.0036	9.28e-01
					TCGA	FAM18B2	0.0059	9.02e-01		CPTAC	LINC00692	0.0038	9.28e-01
					TCGA	FLT1	0.006	9.02e-01		CPTAC	AK9	0.0038	9.28e-01
					TCGA	TSC22D1	0.006	9.02e-01		CPTAC	DDI2	0.0041	9.28e-01
					TCGA	CHRNB3	0.0061	9.02e-01		CPTAC	KRCC1	0.0043	9.28e-01
					TCGA	ATG16L1	0.0065	9.02e-01		CPTAC	MYOM1	0.0043	9.28e-01
					TCGA	ANKIB1	0.0067	9.02e-01		CPTAC	ALG11	0.0047	9.28e-01
					TCGA	ZNF180	0.0067	9.02e-01		CPTAC	CFAP52	0.0049	9.28e-01
					TCGA	C1orf59	0.0068	9.02e-01		CPTAC	AC215219.2	0.0049	9.28e-01
					TCGA	GCKR	0.0068	9.02e-01		CPTAC	UBP1	0.0049	9.28e-01
					TCGA	AMHR2	0.007	9.02e-01		CPTAC	IWS1	0.0049	9.28e-01
					TCGA	RING1	0.007	9.02e-01		CPTAC	CFHR1	0.005	9.28e-01
					TCGA	SH2D3C	0.0071	9.02e-01		CPTAC	IGSF10	0.005	9.28e-01
					TCGA	ACCN4	0.0071	9.02e-01		CPTAC	TARM1	0.0051	9.28e-01
					TCGA	SERGEF	0.0072	9.02e-01		CPTAC	CBX1	0.0051	9.28e-01
					TCGA	NDUFB10	0.0072	9.02e-01		CPTAC	SLC34A1	0.0052	9.28e-01
					TCGA	ZMIZ2	0.0072	9.02e-01		CPTAC	FBXL4	0.0052	9.28e-01
					TCGA	MX1	0.0073	9.02e-01		CPTAC	CCDC112	0.0053	9.28e-01
					TCGA	RNF128	0.0073	9.02e-01		CPTAC	FANK1	0.0054	9.28e-01
					TCGA	BTN3A2	0.0074	9.02e-01		CPTAC	TRGV9	0.0056	9.28e-01
					TCGA	PIK3CG	0.0077	9.02e-01		CPTAC	ADH4	0.0056	9.28e-01
					TCGA	CA1	0.0077	9.02e-01		CPTAC	GRAMD1B	0.0058	9.28e-01
					TCGA	PLSCR4	0.0077	9.02e-01		CPTAC	WHSC1L1	0.0059	9.28e-01
					TCGA	POU4F1	0.0078	9.02e-01		CPTAC	RAB11FIP3	0.0059	9.28e-01
					TCGA	HSPD1	0.0079	9.02e-01		CPTAC	AREG	0.0059	9.28e-01
					TCGA	SUSD3	0.008	9.02e-01		CPTAC	GRIPAP1	0.0061	9.28e-01
					TCGA	NHLRC2	0.0081	9.02e-01		CPTAC	FAT3	0.0063	9.28e-01
					TCGA	CPT1A	0.0082	9.02e-01		CPTAC	RAD21L1	0.0064	9.28e-01
					TCGA	LRRC32	0.0082	9.02e-01		CPTAC	SMYD5	0.0064	9.28e-01
					TCGA	EFCAB6	0.0083	9.02e-01		CPTAC	HTR2A	0.0064	9.28e-01
					TCGA	YWHAQ	0.0084	9.02e-01		CPTAC	STMN4	0.0065	9.28e-01
					TCGA	SNED1	0.0087	9.02e-01		CPTAC	SLC22A13	0.0066	9.28e-01
					TCGA	DPRX	0.0087	9.02e-01		CPTAC	CCDC105	0.0066	9.28e-01
					TCGA	CACNA1A	0.0092	9.02e-01		CPTAC	SIRPG	0.0066	9.28e-01
					TCGA	DSN1	0.0092	9.02e-01		CPTAC	VWA8	0.0067	9.28e-01
					TCGA	SMARCC2	0.0095	9.02e-01		CPTAC	SYNPO2L	0.0067	9.28e-01
					TCGA	TRIM10	0.0097	9.02e-01		CPTAC	PLA2G7	0.0068	9.28e-01
					TCGA	HTR1F	0.0098	9.02e-01		CPTAC	ASH1L	0.007	9.28e-01
					TCGA	PNLIPRP3	0.0099	9.02e-01		CPTAC	SNCAIP	0.0071	9.28e-01
					TCGA	C6orf153	0.01	9.02e-01		CPTAC	PCBP2	0.0071	9.28e-01
					TCGA	FAR2	0.01	9.02e-01		CPTAC	DNAH7	0.0071	9.28e-01
					TCGA	ARID2	0.01	9.02e-01		CPTAC	CHRNE	0.0072	9.28e-01
					TCGA	NPHP4	0.01	9.02e-01		CPTAC	AC004381.6	0.0072	9.28e-01
					TCGA	FAM115A	0.01	9.02e-01		CPTAC	FH	0.0072	9.28e-01
					TCGA	KRTAP6-2	0.01	9.02e-01		CPTAC	FAH	0.0073	9.28e-01
					TCGA	MICALCL	0.01	9.02e-01		CPTAC	UPF2	0.0074	9.28e-01
					TCGA	FAS	0.011	9.02e-01		CPTAC	CDH19	0.0075	9.28e-01
					TCGA	RSAD2	0.011	9.02e-01		CPTAC	ADRBK2	0.0075	9.28e-01
					TCGA	ANK3	0.011	9.02e-01		CPTAC	SYNPR	0.0075	9.28e-01
					TCGA	ACE	0.011	9.02e-01		CPTAC	NMBR	0.0075	9.28e-01
					TCGA	TRIML1	0.011	9.02e-01		CPTAC	CEP162	0.0076	9.28e-01
					TCGA	GTPBP4	0.011	9.02e-01		CPTAC	PGAP2	0.0076	9.28e-01
					TCGA	LRMP	0.011	9.02e-01		CPTAC	ASPM	0.0076	9.28e-01
					TCGA	ARSB	0.011	9.02e-01		CPTAC	IFNA8	0.0077	9.28e-01
					TCGA	SLC4A8	0.011	9.02e-01		CPTAC	PSME4	0.0078	9.28e-01
					TCGA	CHD1	0.011	9.02e-01		CPTAC	MROH7	0.0079	9.28e-01
					TCGA	CHN1	0.012	9.02e-01		CPTAC	EFHD2	0.0079	9.28e-01
					TCGA	FUT10	0.012	9.02e-01		CPTAC	LGR4	0.0079	9.28e-01
					TCGA	HTRA4	0.012	9.02e-01		CPTAC	OR6B2	0.0079	9.28e-01
					TCGA	FAM187B	0.012	9.02e-01		CPTAC	KIAA0895	0.008	9.28e-01
					TCGA	OR11A1	0.012	9.02e-01		CPTAC	PDS5A	0.008	9.28e-01
					TCGA	YARS	0.012	9.02e-01		CPTAC	STEAP3	0.008	9.28e-01
					TCGA	PTGS2	0.012	9.02e-01		CPTAC	SRPK1	0.008	9.28e-01
					TCGA	TBX20	0.012	9.02e-01		CPTAC	C2CD3	0.0082	9.28e-01
					TCGA	AQP12A	0.012	9.02e-01		CPTAC	SERPINA10	0.0082	9.28e-01
					TCGA	AMAC1	0.012	9.02e-01		CPTAC	TIPIN	0.0082	9.28e-01
					TCGA	ASCC3	0.012	9.02e-01		CPTAC	CPT1A	0.0083	9.28e-01
					TCGA	APOL6	0.012	9.02e-01		CPTAC	GSDMD	0.0085	9.28e-01
					TCGA	CALHM2	0.012	9.02e-01		CPTAC	LTBP4	0.0086	9.28e-01
					TCGA	CYP26C1	0.012	9.02e-01		CPTAC	KRT9	0.0087	9.28e-01
					TCGA	GPR137B	0.012	9.02e-01		CPTAC	PLCB1	0.0087	9.28e-01
					TCGA	LIPF	0.012	9.02e-01		CPTAC	C1orf131	0.0087	9.28e-01
					TCGA	IRS4	0.012	9.02e-01		CPTAC	IFNA7	0.0089	9.28e-01
					TCGA	SOX5	0.012	9.02e-01		CPTAC	IKBKAP	0.0089	9.28e-01
					TCGA	MME	0.013	9.02e-01		CPTAC	NAA35	0.009	9.28e-01
					TCGA	MEPE	0.013	9.02e-01		CPTAC	EIF3B	0.0091	9.28e-01
					TCGA	RRAGC	0.013	9.02e-01		CPTAC	CPE	0.0091	9.28e-01
					TCGA	AKD1	0.013	9.02e-01		CPTAC	KIAA0430	0.0092	9.28e-01
					TCGA	CAGE1	0.013	9.02e-01		CPTAC	ZNF793	0.0093	9.28e-01
					TCGA	STK11	0.013	9.02e-01		CPTAC	MRPS33	0.0093	9.28e-01
					TCGA	C8orf22	0.013	9.02e-01		CPTAC	SERGEF	0.0093	9.28e-01
					TCGA	GATM	0.013	9.02e-01		CPTAC	SGPL1	0.0095	9.28e-01
					TCGA	LHX3	0.013	9.02e-01		CPTAC	STRN	0.0095	9.28e-01
					TCGA	UBE2C	0.013	9.02e-01		CPTAC	SPEF2	0.0096	9.28e-01
					TCGA	PLEKHG4	0.013	9.02e-01		CPTAC	GREB1L	0.0098	9.28e-01
					TCGA	ZNF321	0.014	9.02e-01		CPTAC	KDM2A	0.0099	9.28e-01
					TCGA	WDR38	0.014	9.02e-01		CPTAC	CSMD3	0.0099	9.28e-01
					TCGA	CHST6	0.014	9.02e-01		CPTAC	TTC23	0.0099	9.28e-01
					TCGA	PES1	0.014	9.02e-01		CPTAC	DTWD1	0.01	9.28e-01
					TCGA	TUBA3E	0.014	9.02e-01		CPTAC	ZMPSTE24	0.01	9.28e-01
					TCGA	GUCY2D	0.014	9.02e-01		CPTAC	GRIK2	0.01	9.28e-01
					TCGA	C14orf37	0.014	9.02e-01		CPTAC	SLC30A9	0.01	9.28e-01
					TCGA	EEF1A1	0.014	9.02e-01		CPTAC	UGT1A6	0.01	9.28e-01
					TCGA	PTGIS	0.014	9.02e-01		CPTAC	PMCH	0.01	9.28e-01
					TCGA	SOX3	0.014	9.02e-01		CPTAC	STK11	0.01	9.28e-01
					TCGA	CCR4	0.015	9.02e-01		CPTAC	FRYL	0.01	9.28e-01
					TCGA	FBXO30	0.015	9.02e-01		CPTAC	SHROOM3	0.01	9.28e-01
					TCGA	KRTAP4-9	0.015	9.02e-01		CPTAC	NDUFAF5	0.01	9.28e-01
					TCGA	ZNF619	0.015	9.02e-01		CPTAC	PARD6B	0.01	9.28e-01
					TCGA	ENO3	0.015	9.02e-01		CPTAC	MAP1S	0.01	9.28e-01
					TCGA	LYPD4	0.015	9.02e-01		CPTAC	ZNF224	0.01	9.28e-01
					TCGA	HMGB4	0.015	9.02e-01		CPTAC	EBNA1BP2	0.01	9.28e-01
					TCGA	SLC5A6	0.015	9.02e-01		CPTAC	LGR5	0.011	9.28e-01
					TCGA	PM20D2	0.015	9.02e-01		CPTAC	PIKFYVE	0.011	9.28e-01
					TCGA	ASCC2	0.015	9.02e-01		CPTAC	WDR49	0.011	9.28e-01
					TCGA	FGF10	0.015	9.02e-01		CPTAC	DUSP10	0.011	9.28e-01
					TCGA	SOST	0.015	9.02e-01		CPTAC	BHMT2	0.011	9.28e-01
					TCGA	CDK17	0.015	9.02e-01		CPTAC	C4orf50	0.011	9.28e-01
					TCGA	CDH22	0.015	9.02e-01		CPTAC	SMARCA4	0.011	9.28e-01
					TCGA	TBL1X	0.015	9.02e-01		CPTAC	IQGAP2	0.011	9.28e-01
					TCGA	OR4D5	0.016	9.02e-01		CPTAC	SRPR	0.011	9.28e-01
					TCGA	HGFAC	0.016	9.02e-01		CPTAC	PDS5B	0.011	9.28e-01
					TCGA	MTPAP	0.016	9.02e-01		CPTAC	ADD3-AS1	0.011	9.28e-01
					TCGA	MCHR1	0.016	9.02e-01		CPTAC	THAP5	0.011	9.28e-01
					TCGA	OXTR	0.016	9.02e-01		CPTAC	TMPO	0.011	9.28e-01
					TCGA	USPL1	0.016	9.02e-01		CPTAC	APPL1	0.011	9.28e-01
					TCGA	TTC7B	0.016	9.02e-01		CPTAC	NOX1	0.012	9.28e-01
					TCGA	SLC25A16	0.016	9.02e-01		CPTAC	EFHB	0.012	9.28e-01
					TCGA	DNMT1	0.016	9.02e-01		CPTAC	NEDD4L	0.012	9.28e-01
					TCGA	KRT79	0.016	9.02e-01		CPTAC	SCIN	0.012	9.28e-01
					TCGA	DDX25	0.016	9.02e-01		CPTAC	PSMD8	0.012	9.28e-01
					TCGA	ZNF716	0.016	9.02e-01		CPTAC	ZFHX2	0.012	9.28e-01
					TCGA	PROKR2	0.016	9.02e-01		CPTAC	PDLIM1	0.012	9.28e-01
					TCGA	COL10A1	0.016	9.02e-01		CPTAC	OR4L1	0.012	9.28e-01
					TCGA	USP38	0.016	9.02e-01		CPTAC	ART3	0.012	9.28e-01
					TCGA	SYNPR	0.017	9.02e-01		CPTAC	NOL4	0.012	9.28e-01
					TCGA	WDR77	0.017	9.02e-01		CPTAC	IL17RB	0.012	9.28e-01
					TCGA	AS3MT	0.017	9.02e-01		CPTAC	CSF3R	0.012	9.28e-01
					TCGA	MACC1	0.017	9.02e-01		CPTAC	GCNT2	0.012	9.28e-01
					TCGA	ZNF311	0.017	9.02e-01		CPTAC	SEPP1	0.012	9.28e-01
					TCGA	GGCX	0.017	9.02e-01		CPTAC	PKP1	0.012	9.28e-01
					TCGA	TTC39B	0.017	9.02e-01		CPTAC	XPO5	0.013	9.28e-01
					TCGA	PAX4	0.017	9.02e-01		CPTAC	PPP1R12B	0.013	9.28e-01
					TCGA	GRIN2B	0.017	9.02e-01		CPTAC	CFAP47	0.013	9.28e-01
					TCGA	TRPM3	0.017	9.02e-01		CPTAC	PUS7	0.013	9.28e-01
					TCGA	ZNF530	0.017	9.02e-01		CPTAC	WDR17	0.013	9.28e-01
					TCGA	MAGIX	0.017	9.02e-01		CPTAC	GSTA2	0.013	9.28e-01
					TCGA	OVCH2	0.017	9.02e-01		CPTAC	MICALCL	0.013	9.28e-01
					TCGA	EBF1	0.017	9.02e-01		CPTAC	LGI1	0.013	9.28e-01
					TCGA	AAK1	0.017	9.02e-01		CPTAC	CRTAC1	0.013	9.28e-01
					TCGA	HIPK3	0.017	9.02e-01		CPTAC	TUBB2B	0.013	9.28e-01
					TCGA	FAM84A	0.018	9.02e-01		CPTAC	CWC27	0.013	9.28e-01
					TCGA	GPX7	0.018	9.02e-01		CPTAC	ERICH6	0.013	9.28e-01
					TCGA	PDE1B	0.018	9.02e-01		CPTAC	TXNRD1	0.014	9.28e-01
					TCGA	C20orf26	0.018	9.02e-01		CPTAC	GPR155	0.014	9.28e-01
					TCGA	TFCP2L1	0.018	9.02e-01		CPTAC	FRMPD2	0.014	9.28e-01
					TCGA	ZNF45	0.018	9.02e-01		CPTAC	C11orf80	0.014	9.28e-01
					TCGA	ANKS1B	0.018	9.02e-01		CPTAC	PCDHA10	0.014	9.28e-01
					TCGA	DPYSL3	0.018	9.02e-01		CPTAC	HOXA10	0.014	9.28e-01
					TCGA	MC3R	0.018	9.02e-01		CPTAC	RANBP2	0.014	9.28e-01
					TCGA	DOCK5	0.018	9.02e-01		CPTAC	EIF1AX	0.014	9.28e-01
					TCGA	DAXX	0.018	9.02e-01		CPTAC	MYEF2	0.014	9.28e-01
					TCGA	RASEF	0.019	9.02e-01		CPTAC	SLC25A33	0.014	9.28e-01
					TCGA	MARK1	0.019	9.02e-01		CPTAC	GMNN	0.014	9.28e-01
					TCGA	MRPL38	0.019	9.02e-01		CPTAC	MYH4	0.014	9.28e-01
					TCGA	PRX	0.019	9.02e-01		CPTAC	ZNF268	0.014	9.28e-01
					TCGA	ENO1	0.019	9.02e-01		CPTAC	KDM3B	0.014	9.28e-01
					TCGA	BTG1	0.019	9.02e-01		CPTAC	RAP1GAP2	0.014	9.28e-01
					TCGA	PLAGL1	0.019	9.02e-01		CPTAC	KIAA2022	0.014	9.28e-01
					TCGA	TRIM13	0.019	9.02e-01		CPTAC	TAP1	0.015	9.28e-01
					TCGA	CHL1	0.019	9.02e-01		CPTAC	SLC9A4	0.015	9.28e-01
					TCGA	CEP290	0.019	9.02e-01		CPTAC	TMC8	0.015	9.28e-01
					TCGA	KLC1	0.02	9.02e-01		CPTAC	MAGEB17	0.015	9.28e-01
					TCGA	ZNF814	0.02	9.02e-01		CPTAC	RMND5A	0.015	9.28e-01
					TCGA	WFIKKN2	0.02	9.02e-01		CPTAC	MRE11A	0.015	9.28e-01
					TCGA	SCP2	0.02	9.02e-01		CPTAC	FBXO34	0.015	9.28e-01
					TCGA	HNRNPCL1	0.02	9.02e-01		CPTAC	SGIP1	0.015	9.28e-01
					TCGA	PLOD3	0.02	9.02e-01		CPTAC	LIN28B	0.015	9.28e-01
					TCGA	OTUD6B	0.02	9.02e-01		CPTAC	FSBP	0.015	9.28e-01
					TCGA	AKR1C1	0.02	9.02e-01		CPTAC	CCDC141	0.015	9.28e-01
					TCGA	DCAF12L2	0.02	9.02e-01		CPTAC	MTCH1	0.015	9.28e-01
					TCGA	C3orf17	0.02	9.02e-01		CPTAC	SYNGR2	0.015	9.28e-01
					TCGA	TRIM62	0.021	9.02e-01		CPTAC	SFMBT1	0.015	9.28e-01
					TCGA	ZNF570	0.021	9.02e-01		CPTAC	ZNF292	0.015	9.28e-01
					TCGA	LIPN	0.021	9.02e-01		CPTAC	KCNN1	0.015	9.28e-01
					TCGA	RFPL4B	0.021	9.02e-01		CPTAC	FMR1	0.016	9.28e-01
					TCGA	LST-3TM12	0.021	9.02e-01		CPTAC	WDR47	0.016	9.28e-01
					TCGA	ZNF587	0.021	9.02e-01		CPTAC	RICTOR	0.016	9.28e-01
					TCGA	SLC44A4	0.021	9.02e-01		CPTAC	TMOD3	0.016	9.28e-01
					TCGA	C8orf38	0.021	9.02e-01		CPTAC	PTCH2	0.016	9.28e-01
					TCGA	PDCD7	0.021	9.02e-01		CPTAC	CBX5	0.016	9.28e-01
					TCGA	OR5R1	0.021	9.02e-01		CPTAC	CEACAM19	0.016	9.28e-01
					TCGA	HERC3	0.022	9.02e-01		CPTAC	DNAJC7	0.016	9.28e-01
					TCGA	FUT1	0.022	9.02e-01		CPTAC	CCDC59	0.016	9.28e-01
					TCGA	PCDH10	0.022	9.02e-01		CPTAC	FAM160A2	0.016	9.28e-01
					TCGA	ABL1	0.022	9.02e-01		CPTAC	HNRNPK	0.016	9.28e-01
					TCGA	DCLK2	0.022	9.02e-01		CPTAC	CXorf23	0.016	9.28e-01
					TCGA	RTN4RL2	0.022	9.02e-01		CPTAC	TTC21B	0.016	9.28e-01
					TCGA	ZBTB10	0.022	9.02e-01		CPTAC	ACKR2	0.016	9.28e-01
					TCGA	CXXC5	0.022	9.02e-01		CPTAC	TSR1	0.016	9.28e-01
					TCGA	FAM90A1	0.022	9.02e-01		CPTAC	COL6A5	0.017	9.28e-01
					TCGA	PANK1	0.022	9.02e-01		CPTAC	PRRG4	0.017	9.28e-01
					TCGA	ZNF100	0.022	9.02e-01		CPTAC	LARP7	0.017	9.28e-01
					TCGA	COL6A2	0.022	9.02e-01		CPTAC	FHAD1	0.017	9.28e-01
					TCGA	ZBTB20	0.022	9.02e-01		CPTAC	PARP2	0.017	9.28e-01
					TCGA	TAF1	0.022	9.02e-01		CPTAC	H3F3B	0.017	9.28e-01
					TCGA	GFPT1	0.022	9.02e-01		CPTAC	USP17L11	0.017	9.28e-01
					TCGA	NCF4	0.023	9.02e-01		CPTAC	ATP8A2	0.017	9.28e-01
					TCGA	CCDC64B	0.023	9.02e-01		CPTAC	KLHL41	0.017	9.28e-01
					TCGA	C9orf89	0.023	9.02e-01		CPTAC	CR1	0.017	9.28e-01
					TCGA	PSMA8	0.023	9.02e-01		CPTAC	CAND2	0.018	9.28e-01
					TCGA	SFT2D2	0.023	9.02e-01		CPTAC	RAB3GAP1	0.018	9.28e-01
					TCGA	SRRD	0.023	9.02e-01		CPTAC	TTC25	0.018	9.28e-01
					TCGA	RECK	0.023	9.02e-01		CPTAC	UPP1	0.018	9.28e-01
					TCGA	SUSD4	0.023	9.02e-01		CPTAC	DST	0.018	9.28e-01
					TCGA	DNAH12	0.023	9.02e-01		CPTAC	CPOX	0.018	9.28e-01
					TCGA	IL17RD	0.023	9.02e-01		CPTAC	MANEA	0.018	9.28e-01
					TCGA	F7	0.023	9.02e-01		CPTAC	KBTBD4	0.018	9.28e-01
					TCGA	LMTK3	0.023	9.02e-01		CPTAC	C3orf67	0.018	9.28e-01
					TCGA	MYO7B	0.023	9.02e-01		CPTAC	PCLO	0.018	9.28e-01
					TCGA	LHX8	0.023	9.02e-01		CPTAC	DLG1	0.018	9.28e-01
					TCGA	DYRK3	0.023	9.02e-01		CPTAC	BTN2A1	0.018	9.28e-01
					TCGA	GPHB5	0.023	9.02e-01		CPTAC	RGR	0.018	9.28e-01
					TCGA	AXL	0.023	9.02e-01		CPTAC	CFAP44	0.018	9.28e-01
					TCGA	TPTE	0.024	9.02e-01		CPTAC	TMEM55A	0.018	9.28e-01
					TCGA	C13orf31	0.024	9.02e-01		CPTAC	BEST4	0.018	9.28e-01
					TCGA	PRLR	0.024	9.02e-01		CPTAC	ADAMTS6	0.019	9.28e-01
					TCGA	SLC43A2	0.024	9.02e-01		CPTAC	NPHP1	0.019	9.28e-01
					TCGA	ZMYM3	0.024	9.02e-01		CPTAC	GPR84	0.019	9.28e-01
					TCGA	CCDC87	0.024	9.02e-01		CPTAC	TTN	0.019	9.28e-01
					TCGA	SH2D4B	0.024	9.02e-01		CPTAC	LRRC47	0.019	9.28e-01
					TCGA	ZNF138	0.024	9.02e-01		CPTAC	UNC13B	0.019	9.28e-01
					TCGA	C5orf54	0.024	9.02e-01		CPTAC	HRG	0.019	9.28e-01
					TCGA	DOC2A	0.024	9.02e-01		CPTAC	GRAMD1A	0.019	9.28e-01
					TCGA	FAM9B	0.024	9.02e-01		CPTAC	HEATR5A	0.019	9.28e-01
					TCGA	KLK3	0.024	9.02e-01		CPTAC	LAS1L	0.019	9.28e-01
					TCGA	PTPN2	0.024	9.02e-01		CPTAC	VPS13A	0.019	9.28e-01
					TCGA	TSPAN31	0.024	9.02e-01		CPTAC	PTPRR	0.019	9.28e-01
					TCGA	SPAG9	0.024	9.02e-01		CPTAC	STPG1	0.019	9.28e-01
					TCGA	CPEB3	0.024	9.02e-01		CPTAC	MTSS1	0.019	9.28e-01
					TCGA	GALNT11	0.024	9.02e-01		CPTAC	RP11-786A20.1	0.019	9.28e-01
					TCGA	TAS2R19	0.024	9.02e-01		CPTAC	ATP9B	0.019	9.28e-01
					TCGA	CD99	0.024	9.02e-01		CPTAC	ADAMTS14	0.019	9.28e-01
					TCGA	ALDH18A1	0.024	9.02e-01		CPTAC	HSP90B3P	0.019	9.28e-01
					TCGA	EXTL2	0.024	9.02e-01		CPTAC	ACTN2	0.019	9.28e-01
					TCGA	KLK10	0.024	9.02e-01		CPTAC	TYMS	0.019	9.28e-01
					TCGA	ECE1	0.025	9.02e-01		CPTAC	SYAP1	0.019	9.28e-01
					TCGA	LRRC50	0.025	9.02e-01		CPTAC	RAI1	0.019	9.28e-01
					TCGA	CCDC27	0.025	9.02e-01		CPTAC	PTPN11	0.019	9.28e-01
					TCGA	C10orf107	0.025	9.02e-01		CPTAC	DHRS12	0.019	9.28e-01
					TCGA	LDLRAP1	0.025	9.02e-01		CPTAC	C1orf50	0.019	9.28e-01
					TCGA	RASL10B	0.025	9.02e-01		CPTAC	AZIN1	0.019	9.28e-01
					TCGA	CACNA1I	0.025	9.02e-01		CPTAC	ZBED9	0.019	9.28e-01
					TCGA	MYOZ3	0.025	9.02e-01		CPTAC	CDC42BPA	0.02	9.28e-01
					TCGA	C5orf39	0.025	9.02e-01		CPTAC	BPNT1	0.02	9.28e-01
					TCGA	TFAP2A	0.026	9.02e-01		CPTAC	DNAAF2	0.02	9.28e-01
					TCGA	PPEF1	0.026	9.02e-01		CPTAC	MCM9	0.02	9.28e-01
					TCGA	ZNF35	0.026	9.02e-01		CPTAC	GEN1	0.02	9.28e-01
					TCGA	PACRG	0.026	9.02e-01		CPTAC	XRCC2	0.02	9.28e-01
					TCGA	GDF2	0.026	9.02e-01		CPTAC	MGAM	0.02	9.28e-01
					TCGA	CXorf66	0.026	9.02e-01		CPTAC	SLC35D2	0.02	9.28e-01
					TCGA	C10orf68	0.026	9.02e-01		CPTAC	KIF21A	0.02	9.28e-01
					TCGA	LRRC37A3	0.026	9.02e-01		CPTAC	GTF2B	0.02	9.28e-01
					TCGA	RIT1	0.027	9.02e-01		CPTAC	SCRN1	0.021	9.28e-01
					TCGA	SLC30A9	0.027	9.02e-01		CPTAC	TSR3	0.021	9.28e-01
					TCGA	TRIM5	0.027	9.02e-01		CPTAC	KRT222	0.021	9.28e-01
					TCGA	RNF10	0.027	9.02e-01		CPTAC	SPIN4	0.021	9.28e-01
					TCGA	C18orf34	0.027	9.02e-01		CPTAC	TNFSF10	0.021	9.28e-01
					TCGA	MMP20	0.027	9.02e-01		CPTAC	GLP2R	0.021	9.28e-01
					TCGA	PRSS37	0.027	9.02e-01		CPTAC	TEX9	0.021	9.28e-01
					TCGA	PDZD7	0.027	9.02e-01		CPTAC	NSA2	0.021	9.28e-01
					TCGA	SCRT2	0.027	9.02e-01		CPTAC	FNTB	0.021	9.28e-01
					TCGA	SIRT6	0.027	9.02e-01		CPTAC	NAT1	0.021	9.28e-01
					TCGA	PGCP	0.027	9.02e-01		CPTAC	EXOC4	0.021	9.28e-01
					TCGA	SEMG2	0.027	9.02e-01		CPTAC	KIAA1522	0.021	9.28e-01
					TCGA	MAP1D	0.027	9.02e-01		CPTAC	TCEAL2	0.021	9.28e-01
					TCGA	COL8A2	0.027	9.02e-01		CPTAC	KRT82	0.021	9.28e-01
					TCGA	SNRPN	0.027	9.02e-01		CPTAC	UGT1A3	0.021	9.28e-01
					TCGA	FER1L5	0.028	9.02e-01		CPTAC	LRPPRC	0.021	9.28e-01
					TCGA	GEMIN8	0.028	9.02e-01		CPTAC	CEBPZ	0.021	9.28e-01
					TCGA	ZFP1	0.028	9.02e-01		CPTAC	WNK1	0.021	9.28e-01
					TCGA	OR2T4	0.028	9.02e-01		CPTAC	MYLK	0.021	9.28e-01
					TCGA	PIK3R4	0.028	9.02e-01		CPTAC	SLC35B1	0.021	9.28e-01
					TCGA	RTN1	0.028	9.02e-01		CPTAC	KIAA1324L	0.021	9.28e-01
					TCGA	HLA-C	0.028	9.02e-01		CPTAC	GALNT11	0.021	9.28e-01
					TCGA	ANAPC5	0.028	9.02e-01		CPTAC	CTSA	0.021	9.28e-01
					TCGA	ZSCAN1	0.028	9.02e-01		CPTAC	ZNF416	0.021	9.28e-01
					TCGA	CRNKL1	0.028	9.02e-01		CPTAC	CYLD	0.021	9.28e-01
					TCGA	GSTO2	0.028	9.02e-01		CPTAC	PRMT5	0.021	9.28e-01
					TCGA	LHFPL3	0.028	9.02e-01		CPTAC	ADM	0.022	9.28e-01
					TCGA	MAGEB2	0.028	9.02e-01		CPTAC	TBC1D1	0.022	9.28e-01
					TCGA	ZIC5	0.028	9.02e-01		CPTAC	SLC10A2	0.022	9.28e-01
					TCGA	CHST7	0.028	9.02e-01		CPTAC	FAM188A	0.022	9.28e-01
					TCGA	CRYGN	0.028	9.02e-01		CPTAC	KIAA0196	0.022	9.28e-01
					TCGA	NHLRC1	0.028	9.02e-01		CPTAC	NREP	0.022	9.28e-01
					TCGA	RECQL4	0.028	9.02e-01		CPTAC	ACVR2B	0.022	9.28e-01
					TCGA	PARP10	0.028	9.02e-01		CPTAC	ZNF429	0.022	9.28e-01
					TCGA	LPPR3	0.029	9.02e-01		CPTAC	ZMAT2	0.022	9.28e-01
					TCGA	PIGS	0.029	9.02e-01		CPTAC	TRMT61B	0.022	9.28e-01
					TCGA	SPIN4	0.029	9.02e-01		CPTAC	NUP210L	0.022	9.28e-01
					TCGA	FBN3	0.029	9.02e-01		CPTAC	DIAPH1	0.022	9.28e-01
					TCGA	NOL7	0.029	9.02e-01		CPTAC	COIL	0.022	9.28e-01
					TCGA	RGS22	0.029	9.02e-01		CPTAC	ZNF267	0.022	9.28e-01
					TCGA	PIF1	0.029	9.02e-01		CPTAC	NETO1	0.022	9.28e-01
					TCGA	ANKRD50	0.029	9.02e-01		CPTAC	REV3L	0.023	9.28e-01
					TCGA	CD33	0.03	9.02e-01		CPTAC	ACYP1	0.023	9.28e-01
					TCGA	CHAF1A	0.03	9.02e-01		CPTAC	NF2	0.023	9.28e-01
					TCGA	KLK11	0.03	9.02e-01		CPTAC	KMT2D	0.023	9.28e-01
					TCGA	SLC30A2	0.03	9.02e-01		CPTAC	TFPI2	0.023	9.28e-01
					TCGA	CAMTA2	0.03	9.02e-01		CPTAC	NMT2	0.023	9.28e-01
					TCGA	C10orf2	0.03	9.02e-01		CPTAC	ISCU	0.023	9.28e-01
					TCGA	AKT3	0.03	9.02e-01		CPTAC	RASIP1	0.023	9.28e-01
					TCGA	TBC1D22A	0.03	9.02e-01		CPTAC	SLC38A4	0.023	9.28e-01
					TCGA	EIF4G2	0.03	9.02e-01		CPTAC	BTBD2	0.023	9.28e-01
					TCGA	SERPINE1	0.03	9.02e-01		CPTAC	SLC7A1	0.023	9.28e-01
					TCGA	OR5AP2	0.03	9.02e-01		CPTAC	MED18	0.023	9.28e-01
					TCGA	NPLOC4	0.03	9.02e-01		CPTAC	PPM1B	0.023	9.28e-01
					TCGA	MRPL44	0.03	9.02e-01		CPTAC	LINC00303	0.023	9.28e-01
					TCGA	SAMD4B	0.03	9.02e-01		CPTAC	RNFT1	0.023	9.28e-01
					TCGA	CHRNB2	0.031	9.02e-01		CPTAC	TCAIM	0.023	9.28e-01
					TCGA	BAIAP2L1	0.031	9.02e-01		CPTAC	NLRP1	0.024	9.28e-01
					TCGA	RBM6	0.031	9.02e-01		CPTAC	MS4A2	0.024	9.28e-01
					TCGA	AIPL1	0.031	9.02e-01		CPTAC	ACAA2	0.024	9.28e-01
					TCGA	SH2D4A	0.031	9.02e-01		CPTAC	SNX27	0.024	9.28e-01
					TCGA	CD53	0.031	9.02e-01		CPTAC	C1QTNF6	0.024	9.28e-01
					TCGA	C10orf84	0.031	9.02e-01		CPTAC	PPWD1	0.024	9.28e-01
					TCGA	KRTAP5-3	0.031	9.02e-01		CPTAC	KPNB1	0.024	9.28e-01
					TCGA	NF2	0.031	9.02e-01		CPTAC	STK33	0.024	9.28e-01
					TCGA	ETS1	0.031	9.02e-01		CPTAC	COG2	0.024	9.28e-01
					TCGA	CPA5	0.031	9.02e-01		CPTAC	GPATCH4	0.024	9.28e-01
					TCGA	FANCC	0.031	9.02e-01		CPTAC	C1orf168	0.024	9.28e-01
					TCGA	CALCRL	0.031	9.02e-01		CPTAC	ADAMTS2	0.025	9.28e-01
					TCGA	KCNH8	0.031	9.02e-01		CPTAC	ARNT2	0.025	9.28e-01
					TCGA	CDC42BPG	0.032	9.02e-01		CPTAC	EPC1	0.025	9.28e-01
					TCGA	DGCR2	0.032	9.02e-01		CPTAC	PRDM6	0.025	9.28e-01
					TCGA	RNF141	0.032	9.02e-01		CPTAC	CLASP1	0.025	9.28e-01
					TCGA	GAGE2A	0.032	9.02e-01		CPTAC	STOML3	0.025	9.28e-01
					TCGA	POU3F4	0.032	9.02e-01		CPTAC	C9orf78	0.025	9.28e-01
					TCGA	SPRR3	0.032	9.02e-01		CPTAC	CCDC158	0.025	9.28e-01
					TCGA	QSOX2	0.032	9.02e-01		CPTAC	THAP9	0.025	9.28e-01
					TCGA	HAPLN1	0.032	9.02e-01		CPTAC	CCZ1	0.025	9.28e-01
					TCGA	TFR2	0.032	9.02e-01		CPTAC	PKD2L2	0.025	9.28e-01
					TCGA	AARSD1	0.032	9.02e-01		CPTAC	ITGB3BP	0.025	9.28e-01
					TCGA	B3GNT1	0.032	9.02e-01		CPTAC	ADD3	0.025	9.28e-01
					TCGA	LUC7L2	0.032	9.02e-01		CPTAC	EPHA5	0.026	9.28e-01
					TCGA	SNX5	0.032	9.02e-01		CPTAC	SCAPER	0.026	9.28e-01
					TCGA	PIM3	0.033	9.02e-01		CPTAC	ADGRB3	0.026	9.28e-01
					TCGA	OPALIN	0.033	9.02e-01		CPTAC	KCNT2	0.026	9.28e-01
					TCGA	ESF1	0.033	9.02e-01		CPTAC	ARMC8	0.026	9.28e-01
					TCGA	CUL4B	0.033	9.02e-01		CPTAC	TCERG1	0.026	9.28e-01
					TCGA	COL22A1	0.033	9.02e-01		CPTAC	FAM183A	0.026	9.28e-01
					TCGA	DONSON	0.033	9.02e-01		CPTAC	OR4K1	0.026	9.28e-01
					TCGA	KIF22	0.033	9.02e-01		CPTAC	FERMT1	0.026	9.28e-01
					TCGA	METTL13	0.033	9.02e-01		CPTAC	SLC5A7	0.026	9.28e-01
					TCGA	LIPT1	0.033	9.02e-01		CPTAC	ODF3	0.026	9.28e-01
					TCGA	AGXT2	0.033	9.02e-01		CPTAC	RPL12	0.026	9.28e-01
					TCGA	INSC	0.033	9.02e-01		CPTAC	SNORA26	0.026	9.28e-01
					TCGA	GAS2L2	0.033	9.02e-01		CPTAC	MIR548M	0.026	9.28e-01
					TCGA	IDO1	0.033	9.02e-01		CPTAC	GPR108	0.026	9.28e-01
					TCGA	HK1	0.033	9.02e-01		CPTAC	SRSF12	0.026	9.28e-01
					TCGA	IL1F10	0.034	9.02e-01		CPTAC	TBC1D26	0.026	9.28e-01
					TCGA	GREM2	0.034	9.02e-01		CPTAC	IGJ	0.026	9.28e-01
					TCGA	SUPT6H	0.034	9.02e-01		CPTAC	ZNF726	0.026	9.28e-01
					TCGA	POTEG	0.034	9.02e-01		CPTAC	SLC12A1	0.026	9.28e-01
					TCGA	TMF1	0.034	9.02e-01		CPTAC	OARD1	0.026	9.28e-01
					TCGA	SCNM1	0.034	9.02e-01		CPTAC	PELP1	0.027	9.28e-01
					TCGA	ST7	0.034	9.02e-01		CPTAC	EYA1	0.027	9.28e-01
					TCGA	KLRAQ1	0.034	9.02e-01		CPTAC	EIF4H	0.027	9.28e-01
					TCGA	PLEKHG2	0.034	9.02e-01		CPTAC	EP400	0.027	9.28e-01
					TCGA	GABPB1	0.034	9.02e-01		CPTAC	ASF1A	0.027	9.28e-01
					TCGA	PTPDC1	0.034	9.02e-01		CPTAC	RSF1	0.027	9.28e-01
					TCGA	PGM2	0.034	9.02e-01		CPTAC	SEPT6	0.027	9.28e-01
					TCGA	ANTXR2	0.034	9.02e-01		CPTAC	WNT2	0.027	9.28e-01
					TCGA	CARD11	0.035	9.02e-01		CPTAC	FXR2	0.027	9.28e-01
					TCGA	MMP21	0.035	9.02e-01		CPTAC	ZSCAN4	0.027	9.28e-01
					TCGA	RC3H1	0.035	9.02e-01		CPTAC	POLR1C	0.027	9.28e-01
					TCGA	NPC1L1	0.035	9.02e-01		CPTAC	TMC1	0.027	9.28e-01
					TCGA	PATL1	0.035	9.02e-01		CPTAC	TMEM219	0.027	9.28e-01
					TCGA	KCNIP3	0.035	9.02e-01		CPTAC	HES1	0.028	9.28e-01
					TCGA	SH2D5	0.035	9.02e-01		CPTAC	STRADB	0.028	9.28e-01
					TCGA	CCDC52	0.035	9.02e-01		CPTAC	MOGAT2	0.028	9.28e-01
					TCGA	NRSN1	0.035	9.02e-01		CPTAC	NMRK2	0.028	9.28e-01
					TCGA	LRP8	0.035	9.02e-01		CPTAC	ALG1L	0.028	9.28e-01
					TCGA	CUX2	0.035	9.02e-01		CPTAC	CKLF	0.028	9.28e-01
					TCGA	C10orf114	0.035	9.02e-01		CPTAC	FAM90A26	0.028	9.28e-01
					TCGA	IGFALS	0.035	9.02e-01		CPTAC	CNTNAP4	0.028	9.28e-01
					TCGA	RPS2	0.035	9.02e-01		CPTAC	GNRHR	0.028	9.28e-01
					TCGA	LCE4A	0.035	9.02e-01		CPTAC	PLEKHG2	0.028	9.28e-01
					TCGA	SCTR	0.035	9.02e-01		CPTAC	CASP6	0.028	9.28e-01
					TCGA	PDE4D	0.036	9.02e-01		CPTAC	DMTF1	0.028	9.28e-01
					TCGA	ADCY2	0.036	9.02e-01		CPTAC	ANTXR2	0.028	9.28e-01
					TCGA	ACAT1	0.036	9.02e-01		CPTAC	ZMYND8	0.028	9.28e-01
					TCGA	PDGFRL	0.036	9.02e-01		CPTAC	SPHKAP	0.028	9.28e-01
					TCGA	FZR1	0.036	9.02e-01		CPTAC	KIAA1109	0.028	9.28e-01
					TCGA	VPS4A	0.036	9.02e-01		CPTAC	OR5H6	0.028	9.28e-01
					TCGA	EML1	0.036	9.02e-01		CPTAC	CASKIN2	0.028	9.28e-01
					TCGA	HIST1H1E	0.036	9.02e-01		CPTAC	AMZ2	0.028	9.28e-01
					TCGA	TMEM225	0.036	9.02e-01		CPTAC	SYNE2	0.028	9.28e-01
					TCGA	RSC1A1	0.036	9.02e-01		CPTAC	HSPH1	0.029	9.28e-01
					TCGA	PAPPA	0.036	9.02e-01		CPTAC	PEMT	0.029	9.28e-01
					TCGA	PRKCA	0.036	9.02e-01		CPTAC	KLRC1	0.029	9.28e-01
					TCGA	IL1RL2	0.036	9.02e-01		CPTAC	CELP	0.029	9.28e-01
					TCGA	NPR1	0.036	9.02e-01		CPTAC	NLRC4	0.029	9.28e-01
					TCGA	ASAH2	0.036	9.02e-01		CPTAC	IGDCC3	0.029	9.28e-01
					TCGA	CLDN14	0.036	9.02e-01		CPTAC	GPATCH8	0.029	9.28e-01
					TCGA	SDC4	0.036	9.02e-01		CPTAC	ADAMTS5	0.029	9.28e-01
					TCGA	TMED3	0.036	9.02e-01		CPTAC	SMC1B	0.029	9.28e-01
					TCGA	OR52N4	0.036	9.02e-01		CPTAC	TP53I11	0.029	9.28e-01
					TCGA	CCDC135	0.036	9.02e-01		CPTAC	MMP9	0.029	9.28e-01
					TCGA	NUP210L	0.036	9.02e-01		CPTAC	LEMD2	0.029	9.28e-01
					TCGA	LRRC45	0.036	9.02e-01		CPTAC	ZNRF1	0.029	9.28e-01
					TCGA	FIBCD1	0.036	9.02e-01		CPTAC	FGA	0.029	9.28e-01
					TCGA	RAB35	0.037	9.02e-01		CPTAC	SLC13A4	0.029	9.28e-01
					TCGA	REPIN1	0.037	9.02e-01		CPTAC	RPS29	0.029	9.28e-01
					TCGA	MTMR4	0.037	9.02e-01		CPTAC	TFEC	0.029	9.28e-01
					TCGA	RRP9	0.037	9.02e-01		CPTAC	SMG1P6	0.03	9.28e-01
					TCGA	HYOU1	0.037	9.02e-01		CPTAC	AGGF1	0.03	9.28e-01
					TCGA	HFE	0.037	9.02e-01		CPTAC	KIF14	0.03	9.28e-01
					TCGA	TBK1	0.037	9.02e-01		CPTAC	SLAMF1	0.03	9.28e-01
					TCGA	ZUFSP	0.037	9.02e-01		CPTAC	SESN1	0.03	9.28e-01
					TCGA	CALCA	0.037	9.02e-01		CPTAC	INPP1	0.03	9.28e-01
					TCGA	PRICKLE1	0.037	9.02e-01		CPTAC	PRPF6	0.03	9.28e-01
					TCGA	ABCA6	0.037	9.02e-01		CPTAC	C19orf33	0.03	9.28e-01
					TCGA	PARD6B	0.037	9.02e-01		CPTAC	CMTR2	0.031	9.28e-01
					TCGA	NPRL2	0.038	9.02e-01		CPTAC	MYCBP2	0.031	9.28e-01
					TCGA	HIPK4	0.038	9.02e-01		CPTAC	CCDC68	0.031	9.28e-01
					TCGA	FOXJ2	0.038	9.02e-01		CPTAC	PON3	0.031	9.28e-01
					TCGA	NEU3	0.038	9.02e-01		CPTAC	TRPM6	0.031	9.28e-01
					TCGA	ADH4	0.038	9.02e-01		CPTAC	MKRN2	0.031	9.28e-01
					TCGA	LMOD3	0.038	9.02e-01		CPTAC	RP11-546K22.3	0.031	9.28e-01
					TCGA	CST9L	0.038	9.02e-01		CPTAC	TFPT	0.031	9.28e-01
					TCGA	PHKG1	0.038	9.02e-01		CPTAC	MESDC2	0.031	9.28e-01
					TCGA	DOCK4	0.038	9.02e-01		CPTAC	AMER3	0.031	9.28e-01
					TCGA	C9orf102	0.038	9.02e-01		CPTAC	SLC36A4	0.031	9.28e-01
					TCGA	MYBPHL	0.038	9.02e-01		CPTAC	HCFC1	0.031	9.28e-01
					TCGA	BRAF	0.038	9.02e-01		CPTAC	EGFR	0.031	9.28e-01
					TCGA	LRTOMT	0.038	9.02e-01		CPTAC	POLQ	0.031	9.28e-01
					TCGA	EFCAB5	0.039	9.02e-01		CPTAC	SI	0.031	9.28e-01
					TCGA	MEP1A	0.039	9.02e-01		CPTAC	MTMR14	0.031	9.28e-01
					TCGA	SPIN3	0.039	9.02e-01		CPTAC	CHAC2	0.031	9.28e-01
					TCGA	TRIM47	0.039	9.02e-01		CPTAC	TIMELESS	0.032	9.28e-01
					TCGA	PCGF3	0.039	9.02e-01		CPTAC	KEAP1	0.032	9.28e-01
					TCGA	RNF217	0.039	9.02e-01		CPTAC	YLPM1	0.032	9.28e-01
					TCGA	ULBP3	0.039	9.02e-01		CPTAC	KLF4	0.032	9.28e-01
					TCGA	POP7	0.039	9.02e-01		CPTAC	RHOT2	0.032	9.28e-01
					TCGA	PCSK7	0.039	9.02e-01		CPTAC	TMEM145	0.032	9.28e-01
					TCGA	EIF2AK1	0.039	9.02e-01		CPTAC	ANXA3	0.032	9.28e-01
					TCGA	MID1	0.039	9.02e-01		CPTAC	ATRIP	0.032	9.28e-01
					TCGA	CSRNP3	0.039	9.02e-01		CPTAC	CDC42BPB	0.032	9.28e-01
					TCGA	XCL1	0.039	9.02e-01		CPTAC	TPK1	0.032	9.28e-01
					TCGA	CCDC82	0.039	9.02e-01		CPTAC	SFTPA1	0.032	9.28e-01
					TCGA	MKNK2	0.039	9.02e-01		CPTAC	AACS	0.032	9.28e-01
					TCGA	TNFSF15	0.039	9.02e-01		CPTAC	UCHL1	0.032	9.28e-01
					TCGA	MAP2K7	0.039	9.02e-01		CPTAC	C2orf81	0.033	9.28e-01
					TCGA	QTRT1	0.039	9.02e-01		CPTAC	LGALS9C	0.033	9.28e-01
					TCGA	HECTD1	0.04	9.02e-01		CPTAC	EFNB3	0.033	9.28e-01
					TCGA	KCNJ15	0.04	9.02e-01		CPTAC	PLCE1	0.033	9.28e-01
					TCGA	NFE2L2	0.04	9.02e-01		CPTAC	FNIP2	0.033	9.28e-01
					TCGA	HOXC11	0.04	9.02e-01		CPTAC	ZFHX4	0.033	9.28e-01
					TCGA	RGS21	0.04	9.02e-01		CPTAC	MCM8	0.033	9.28e-01
					TCGA	EXT1	0.04	9.02e-01		CPTAC	MS4A6A	0.033	9.28e-01
					TCGA	BSDC1	0.04	9.02e-01		CPTAC	PDE6B	0.033	9.28e-01
					TCGA	FOXI2	0.04	9.02e-01		CPTAC	CRTAM	0.033	9.28e-01
					TCGA	PILRA	0.04	9.02e-01		CPTAC	HDAC7	0.033	9.28e-01
					TCGA	POLR2C	0.04	9.02e-01		CPTAC	GYLTL1B	0.033	9.28e-01
					TCGA	SPINT2	0.04	9.02e-01		CPTAC	RC3H2	0.033	9.28e-01
					TCGA	ZDHHC13	0.04	9.02e-01		CPTAC	SLC28A3	0.033	9.28e-01
					TCGA	KCNJ1	0.04	9.02e-01		CPTAC	PPP3CC	0.033	9.28e-01
					TCGA	SPP1	0.04	9.02e-01		CPTAC	ZEB1	0.033	9.28e-01
					TCGA	EIF2S2	0.04	9.02e-01		CPTAC	FBXO15	0.033	9.28e-01
					TCGA	RAB40A	0.04	9.02e-01		CPTAC	SMARCA5	0.033	9.28e-01
					TCGA	C9orf131	0.041	9.02e-01		CPTAC	COASY	0.033	9.28e-01
					TCGA	DHX32	0.041	9.02e-01		CPTAC	ZNF484	0.034	9.28e-01
					TCGA	ZNF572	0.041	9.02e-01		CPTAC	SPTLC2	0.034	9.28e-01
					TCGA	VRK2	0.041	9.02e-01		CPTAC	C1orf185	0.034	9.28e-01
					TCGA	TAS1R2	0.041	9.02e-01		CPTAC	NXF1	0.034	9.28e-01
					TCGA	ATP6V0E2	0.041	9.02e-01		CPTAC	STK17A	0.034	9.28e-01
					TCGA	RNF115	0.041	9.02e-01		CPTAC	C17orf49	0.034	9.28e-01
					TCGA	LEFTY1	0.041	9.02e-01		CPTAC	DOK6	0.034	9.28e-01
					TCGA	ZNF623	0.041	9.02e-01		CPTAC	AATF	0.034	9.28e-01
					TCGA	CARNS1	0.041	9.02e-01		CPTAC	TOP2B	0.034	9.28e-01
					TCGA	DPAGT1	0.041	9.02e-01		CPTAC	AGL	0.034	9.28e-01
					TCGA	GJD2	0.041	9.02e-01		CPTAC	COCH	0.034	9.28e-01
					TCGA	CREB1	0.041	9.02e-01		CPTAC	TRAPPC8	0.034	9.28e-01
					TCGA	RPUSD2	0.041	9.02e-01		CPTAC	KIF18B	0.034	9.28e-01
					TCGA	VIPR1	0.041	9.02e-01		CPTAC	ACOXL	0.034	9.28e-01
					TCGA	CCDC158	0.042	9.02e-01		CPTAC	GAPDH	0.035	9.28e-01
					TCGA	ESYT3	0.042	9.02e-01		CPTAC	IGLV2-18	0.035	9.28e-01
					TCGA	ACOX2	0.042	9.02e-01		CPTAC	FAM153A	0.035	9.28e-01
					TCGA	ACY3	0.042	9.02e-01		CPTAC	TMEM143	0.035	9.28e-01
					TCGA	PACRGL	0.042	9.02e-01		CPTAC	SEH1L	0.035	9.28e-01
					TCGA	PTF1A	0.042	9.02e-01		CPTAC	ARSK	0.035	9.28e-01
					TCGA	SYT7	0.042	9.02e-01		CPTAC	UNC79	0.035	9.28e-01
					TCGA	LIM2	0.042	9.02e-01		CPTAC	RC3H1	0.035	9.28e-01
					TCGA	RG9MTD1	0.042	9.02e-01		CPTAC	RAD21	0.035	9.28e-01
					TCGA	NAT8	0.042	9.02e-01		CPTAC	AMELX	0.035	9.28e-01
					TCGA	IGFN1	0.042	9.02e-01		CPTAC	AOC3	0.035	9.28e-01
					TCGA	EEF2K	0.042	9.02e-01		CPTAC	KIT	0.035	9.28e-01
					TCGA	HBA2	0.042	9.02e-01		CPTAC	PNPLA8	0.035	9.28e-01
					TCGA	WNK3	0.042	9.02e-01		CPTAC	RIMBP2	0.035	9.28e-01
					TCGA	DDX11	0.042	9.02e-01		CPTAC	TSGA10IP	0.035	9.28e-01
					TCGA	DNMT3L	0.042	9.02e-01		CPTAC	C11orf88	0.035	9.28e-01
					TCGA	STK11IP	0.042	9.02e-01		CPTAC	DSC3	0.035	9.28e-01
					TCGA	GNAI1	0.042	9.02e-01		CPTAC	BIRC3	0.035	9.28e-01
					TCGA	AP4M1	0.042	9.02e-01		CPTAC	DDX60	0.035	9.28e-01
					TCGA	DCUN1D1	0.042	9.02e-01		CPTAC	RGS2	0.035	9.28e-01
					TCGA	WBP4	0.042	9.02e-01		CPTAC	JPH2	0.035	9.28e-01
					TCGA	ZNF575	0.042	9.02e-01		CPTAC	CFAP46	0.035	9.28e-01
					TCGA	PPP4R4	0.042	9.02e-01		CPTAC	TBC1D2B	0.036	9.28e-01
					TCGA	CCDC127	0.043	9.02e-01		CPTAC	LRRC70	0.036	9.28e-01
					TCGA	NOS2	0.043	9.02e-01		CPTAC	DICER1	0.036	9.28e-01
					TCGA	FRS2	0.043	9.02e-01		CPTAC	STXBP1	0.036	9.28e-01
					TCGA	UBE2E2	0.043	9.02e-01		CPTAC	GOLGA6L1	0.036	9.28e-01
					TCGA	ZNF624	0.043	9.02e-01		CPTAC	IGKV2D-30	0.036	9.28e-01
					TCGA	ABLIM3	0.043	9.02e-01		CPTAC	PEPD	0.036	9.28e-01
					TCGA	CENPC1	0.043	9.02e-01		CPTAC	MBP	0.036	9.28e-01
					TCGA	NAE1	0.043	9.02e-01		CPTAC	CCM2L	0.036	9.28e-01
					TCGA	GALNT5	0.043	9.02e-01		CPTAC	TRIP12	0.036	9.28e-01
					TCGA	CCT3	0.043	9.02e-01		CPTAC	RBM12	0.036	9.28e-01
					TCGA	EMID1	0.043	9.02e-01		CPTAC	CD3E	0.036	9.28e-01
					TCGA	PSPH	0.043	9.02e-01		CPTAC	EMC7	0.036	9.28e-01
					TCGA	HTR3D	0.043	9.02e-01		CPTAC	SIGLEC14	0.036	9.28e-01
					TCGA	ABCB4	0.044	9.02e-01		CPTAC	STYXL1	0.036	9.28e-01
					TCGA	IFI27L1	0.044	9.02e-01		CPTAC	EOMES	0.036	9.28e-01
					TCGA	SULT6B1	0.044	9.02e-01		CPTAC	IGLV1-36	0.036	9.28e-01
					TCGA	ZC3H12A	0.044	9.02e-01		CPTAC	TAAR6	0.036	9.28e-01
					TCGA	BIVM	0.044	9.02e-01		CPTAC	MRPS28	0.036	9.28e-01
					TCGA	TTLL11	0.044	9.02e-01		CPTAC	SMARCC2	0.037	9.28e-01
					TCGA	KCMF1	0.044	9.02e-01		CPTAC	ENPP3	0.037	9.28e-01
					TCGA	NDUFA5	0.044	9.02e-01		CPTAC	SPC25	0.037	9.28e-01
					TCGA	STMN3	0.044	9.02e-01		CPTAC	ZNF207	0.037	9.28e-01
					TCGA	TAS2R13	0.044	9.02e-01		CPTAC	OR11L1	0.037	9.28e-01
					TCGA	DET1	0.044	9.02e-01		CPTAC	RP11-481G8.2	0.037	9.28e-01
					TCGA	AMAC1L2	0.044	9.02e-01		CPTAC	CDC42EP5	0.037	9.28e-01
					TCGA	PARP3	0.045	9.02e-01		CPTAC	TMEM45A	0.037	9.28e-01
					TCGA	APPL2	0.045	9.02e-01		CPTAC	KIAA1671	0.037	9.28e-01
					TCGA	FLYWCH1	0.045	9.02e-01		CPTAC	C7orf62	0.037	9.28e-01
					TCGA	RAB20	0.045	9.02e-01		CPTAC	CFH	0.037	9.28e-01
					TCGA	C14orf93	0.045	9.02e-01		CPTAC	ABCE1	0.038	9.28e-01
					TCGA	C9orf150	0.045	9.02e-01		CPTAC	USP53	0.038	9.28e-01
					TCGA	KLK9	0.045	9.02e-01		CPTAC	CDK5RAP2	0.038	9.28e-01
					TCGA	LSM11	0.045	9.02e-01		CPTAC	SLC25A31	0.038	9.28e-01
					TCGA	HTT	0.045	9.02e-01		CPTAC	ZNF226	0.038	9.28e-01
					TCGA	RNF219	0.045	9.02e-01		CPTAC	DCAF8L2	0.038	9.28e-01
					TCGA	C10orf76	0.045	9.02e-01		CPTAC	PON1	0.038	9.28e-01
					TCGA	TMPPE	0.045	9.02e-01		CPTAC	LPPR2	0.038	9.28e-01
					TCGA	BLVRA	0.045	9.02e-01		CPTAC	KLHL5	0.038	9.28e-01
					TCGA	GNAI3	0.045	9.02e-01		CPTAC	PKHD1	0.038	9.28e-01
					TCGA	TAF6	0.045	9.02e-01		CPTAC	KCTD13	0.039	9.28e-01
					TCGA	CD82	0.046	9.02e-01		CPTAC	FLYWCH1	0.039	9.28e-01
					TCGA	COQ10A	0.046	9.02e-01		CPTAC	SBK1	0.039	9.28e-01
					TCGA	CUEDC2	0.046	9.02e-01		CPTAC	ORMDL1	0.039	9.28e-01
					TCGA	CELA1	0.046	9.02e-01		CPTAC	CDV3	0.039	9.28e-01
					TCGA	FBXW5	0.046	9.02e-01		CPTAC	ZNF804B	0.039	9.28e-01
					TCGA	NDFIP2	0.046	9.02e-01		CPTAC	STK11IP	0.039	9.28e-01
					TCGA	NUDC	0.046	9.02e-01		CPTAC	PGBD2	0.039	9.28e-01
					TCGA	UGCG	0.046	9.02e-01		CPTAC	FAM98A	0.039	9.28e-01
					TCGA	AKAP13	0.046	9.02e-01		CPTAC	PALM2-AKAP2	0.039	9.28e-01
					TCGA	OR13A1	0.046	9.02e-01		CPTAC	KCNQ1	0.039	9.28e-01
					TCGA	BNIP1	0.046	9.02e-01		CPTAC	LINC00937	0.039	9.28e-01
					TCGA	RPS6KA5	0.046	9.02e-01		CPTAC	ADGRD1	0.039	9.28e-01
					TCGA	GNL1	0.046	9.02e-01		CPTAC	FAM120C	0.039	9.28e-01
					TCGA	PHF21A	0.046	9.02e-01		CPTAC	ESF1	0.039	9.28e-01
					TCGA	ITIH2	0.046	9.02e-01		CPTAC	DCAF4	0.039	9.28e-01
					TCGA	UPB1	0.046	9.02e-01		CPTAC	HEATR1	0.04	9.28e-01
					TCGA	WDR63	0.046	9.02e-01		CPTAC	METTL14	0.04	9.28e-01
					TCGA	GJB5	0.047	9.02e-01		CPTAC	CDC14A	0.04	9.28e-01
					TCGA	PTH1R	0.047	9.02e-01		CPTAC	WDR62	0.04	9.28e-01
					TCGA	ACVR1B	0.047	9.02e-01		CPTAC	ARL6IP6	0.04	9.28e-01
					TCGA	N4BP2	0.047	9.02e-01		CPTAC	F11	0.04	9.28e-01
					TCGA	SERTAD3	0.047	9.02e-01		CPTAC	TIPRL	0.04	9.28e-01
					TCGA	ABO	0.047	9.02e-01		CPTAC	USP33	0.04	9.28e-01
					TCGA	LRRCC1	0.047	9.02e-01		CPTAC	SCN9A	0.04	9.28e-01
					TCGA	SNX19	0.047	9.02e-01		CPTAC	EML5	0.04	9.28e-01
					TCGA	COG3	0.047	9.02e-01		CPTAC	PDSS1	0.04	9.28e-01
					TCGA	NPFFR1	0.047	9.02e-01		CPTAC	MIB1	0.04	9.28e-01
					TCGA	L2HGDH	0.047	9.02e-01		CPTAC	CCDC33	0.04	9.28e-01
					TCGA	FABP9	0.048	9.02e-01		CPTAC	FOXQ1	0.04	9.28e-01
					TCGA	SLC6A20	0.048	9.02e-01		CPTAC	XK	0.04	9.28e-01
					TCGA	SSH3	0.048	9.02e-01		CPTAC	PTPN1	0.04	9.28e-01
					TCGA	FCRL4	0.048	9.02e-01		CPTAC	SUDS3	0.04	9.28e-01
					TCGA	KIF2C	0.048	9.02e-01		CPTAC	TMEM167B	0.04	9.28e-01
					TCGA	OSTN	0.048	9.02e-01		CPTAC	AOC1	0.04	9.28e-01
					TCGA	PRDX3	0.048	9.02e-01		CPTAC	TBPL2	0.04	9.28e-01
					TCGA	LRRIQ1	0.048	9.02e-01		CPTAC	PLA2R1	0.04	9.28e-01
					TCGA	ZNF831	0.049	9.02e-01		CPTAC	PRKCE	0.041	9.28e-01
					TCGA	ARL15	0.049	9.02e-01		CPTAC	DPY30	0.041	9.28e-01
					TCGA	ALG12	0.049	9.02e-01		CPTAC	PLD3	0.041	9.28e-01
					TCGA	PPA1	0.049	9.02e-01		CPTAC	ACSS2	0.041	9.28e-01
					TCGA	GAL3ST4	0.049	9.02e-01		CPTAC	LCP2	0.041	9.28e-01
					TCGA	MRVI1	0.049	9.02e-01		CPTAC	QTRTD1	0.041	9.28e-01
					TCGA	SKAP1	0.049	9.02e-01		CPTAC	ZC3H11A	0.041	9.28e-01
					TCGA	LINGO2	0.049	9.02e-01		CPTAC	ZCWPW1	0.041	9.28e-01
					TCGA	FAM22G	0.049	9.02e-01		CPTAC	CD4	0.041	9.28e-01
					TCGA	MMD2	0.049	9.02e-01		CPTAC	RASGRF1	0.041	9.28e-01
					TCGA	SLC27A2	0.049	9.02e-01		CPTAC	FIGN	0.041	9.28e-01
					TCGA	SP100	0.049	9.02e-01		CPTAC	LAMA1	0.041	9.28e-01
					TCGA	ZNF25	0.05	9.02e-01		CPTAC	VPS52	0.041	9.28e-01
					TCGA	FBXO22	0.05	9.02e-01		CPTAC	EIF4A2	0.042	9.28e-01
					TCGA	SCGB1A1	0.05	9.02e-01		CPTAC	ACADVL	0.042	9.28e-01
					TCGA	TMED7	0.05	9.02e-01		CPTAC	ZNF324B	0.042	9.28e-01
					TCGA	GPR160	0.05	9.02e-01		CPTAC	ACTN3	0.042	9.28e-01
					TCGA	CTNNB1	0.05	9.02e-01		CPTAC	CCBL2	0.042	9.28e-01
										CPTAC	MAN2A1	0.042	9.28e-01
										CPTAC	GPR27	0.042	9.28e-01
										CPTAC	TRPV5	0.042	9.28e-01
										CPTAC	SLC38A1	0.042	9.28e-01
										CPTAC	NXNL1	0.042	9.28e-01
										CPTAC	ZNF341	0.042	9.28e-01
										CPTAC	TMEM144	0.042	9.28e-01
										CPTAC	OR5B2	0.042	9.28e-01
										CPTAC	HNF1A	0.043	9.28e-01
										CPTAC	RBM25	0.043	9.28e-01
										CPTAC	CARD16	0.043	9.28e-01
										CPTAC	ZNF35	0.043	9.28e-01
										CPTAC	ZNF346	0.043	9.28e-01
										CPTAC	CTD-2213F21.4	0.043	9.28e-01
										CPTAC	NCAPD2	0.043	9.28e-01
										CPTAC	HNMT	0.043	9.28e-01
										CPTAC	OR4C11	0.043	9.28e-01
										CPTAC	MOB4	0.043	9.28e-01
										CPTAC	EFNA3	0.043	9.28e-01
										CPTAC	SPESP1	0.043	9.28e-01
										CPTAC	MCTP1	0.043	9.28e-01
										CPTAC	FAF1	0.043	9.28e-01
										CPTAC	CACNA2D3	0.043	9.28e-01
										CPTAC	POLR2J3	0.043	9.28e-01
										CPTAC	RP11-466L17.1	0.043	9.28e-01
										CPTAC	ZNF700	0.043	9.28e-01
										CPTAC	KLC1	0.044	9.28e-01
										CPTAC	PVRL4	0.044	9.28e-01
										CPTAC	TNFRSF11A	0.044	9.28e-01
										CPTAC	TRAV14DV4	0.044	9.28e-01
										CPTAC	ANLN	0.044	9.28e-01
										CPTAC	SLCO5A1	0.044	9.28e-01
										CPTAC	MYOF	0.044	9.28e-01
										CPTAC	EBF4	0.044	9.28e-01
										CPTAC	UXS1	0.044	9.28e-01
										CPTAC	PTPN21	0.045	9.28e-01
										CPTAC	SLC8A2	0.045	9.28e-01
										CPTAC	WDR31	0.045	9.28e-01
										CPTAC	ATP6V0A2	0.045	9.28e-01
										CPTAC	BHLHE22	0.045	9.28e-01
										CPTAC	ZNF470	0.045	9.28e-01
										CPTAC	E2F5	0.045	9.28e-01
										CPTAC	SS18L2	0.045	9.28e-01
										CPTAC	BLM	0.045	9.28e-01
										CPTAC	FBXO48	0.045	9.28e-01
										CPTAC	LGMN	0.045	9.28e-01
										CPTAC	PLA2G15	0.045	9.28e-01
										CPTAC	FOXA3	0.045	9.28e-01
										CPTAC	SPRY2	0.045	9.28e-01
										CPTAC	TUBB3	0.045	9.28e-01
										CPTAC	MGAT1	0.045	9.28e-01
										CPTAC	ZNF256	0.045	9.28e-01
										CPTAC	BSDC1	0.045	9.28e-01
										CPTAC	GSTM4	0.045	9.28e-01
										CPTAC	SNORD113-9	0.045	9.28e-01
										CPTAC	SMCO1	0.045	9.28e-01
										CPTAC	ITPR1	0.045	9.28e-01
										CPTAC	ZNF22	0.045	9.28e-01
										CPTAC	UQCRH	0.045	9.28e-01
										CPTAC	RPS13	0.045	9.28e-01
										CPTAC	NGB	0.045	9.28e-01
										CPTAC	CCR1	0.045	9.28e-01
										CPTAC	NR4A3	0.045	9.28e-01
										CPTAC	FOXD4L3	0.045	9.28e-01
										CPTAC	SERINC1	0.046	9.28e-01
										CPTAC	RXFP1	0.046	9.28e-01
										CPTAC	BHLHE41	0.046	9.28e-01
										CPTAC	MMGT1	0.046	9.28e-01
										CPTAC	IL11	0.046	9.28e-01
										CPTAC	RP11-56A10.1	0.046	9.28e-01
										CPTAC	ZNF33B	0.046	9.28e-01
										CPTAC	OR52N2	0.046	9.28e-01
										CPTAC	ZNF100	0.046	9.28e-01
										CPTAC	BLOC1S5	0.046	9.28e-01
										CPTAC	CDKL1	0.046	9.28e-01
										CPTAC	LMOD3	0.046	9.28e-01
										CPTAC	SPTAN1	0.047	9.28e-01
										CPTAC	OR6N1	0.047	9.28e-01
										CPTAC	ASUN	0.047	9.28e-01
										CPTAC	RERE	0.047	9.28e-01
										CPTAC	ADGRG4	0.047	9.28e-01
										CPTAC	ZFHX3	0.047	9.28e-01
										CPTAC	GOT2	0.047	9.28e-01
										CPTAC	CERS5	0.047	9.28e-01
										CPTAC	MTCL1	0.047	9.28e-01
										CPTAC	ALG10B	0.047	9.28e-01
										CPTAC	MB21D2	0.047	9.28e-01
										CPTAC	LAD1	0.047	9.28e-01
										CPTAC	ACOT13	0.047	9.28e-01
										CPTAC	OR8B3	0.047	9.28e-01
										CPTAC	FRG2C	0.048	9.28e-01
										CPTAC	WDR41	0.048	9.28e-01
										CPTAC	C16orf95	0.048	9.28e-01
										CPTAC	ABCC10	0.048	9.28e-01
										CPTAC	OR2AJ1	0.048	9.28e-01
										CPTAC	LATS1	0.048	9.28e-01
										CPTAC	RALGDS	0.048	9.28e-01
										CPTAC	RP11-890B15.2	0.048	9.28e-01
										CPTAC	NUP35	0.048	9.28e-01
										CPTAC	ZNF789	0.048	9.28e-01
										CPTAC	ZNF510	0.048	9.28e-01
										CPTAC	SCAF8	0.048	9.28e-01
										CPTAC	FGGY	0.048	9.28e-01
										CPTAC	PGBD4	0.048	9.28e-01
										CPTAC	EMBP1	0.048	9.28e-01
										CPTAC	NAPA	0.048	9.28e-01
										CPTAC	ARNTL2	0.048	9.28e-01
										CPTAC	MPLKIP	0.048	9.28e-01
										CPTAC	TMPRSS13	0.049	9.28e-01
										CPTAC	MYH9	0.049	9.28e-01
										CPTAC	HTR5A	0.049	9.28e-01
										CPTAC	SAMD10	0.049	9.28e-01
										CPTAC	C14orf159	0.049	9.28e-01
										CPTAC	RPS6KA5	0.049	9.28e-01
										CPTAC	RCAN1	0.049	9.28e-01
										CPTAC	ATRN	0.049	9.28e-01
										CPTAC	STK4	0.05	9.28e-01
										CPTAC	RASSF7	0.05	9.28e-01
										CPTAC	CSH2	0.05	9.28e-01
										CPTAC	LCNL1	0.05	9.28e-01
										CPTAC	TSN	0.05	9.28e-01
										CPTAC	UTP18	0.05	9.28e-01
										CPTAC	CNTN4	0.05	9.28e-01
										CPTAC	PTCHD4	0.05	9.28e-01
										CPTAC	YIPF6	0.05	9.28e-01
