# Supplementary material for: High KYNU Expression Is Associated with Poor Prognosis, KEAP1/STK11 Mutations, and Immunosuppressive Metabolism in Patient-Derived but Not Murine Lung Adenocarcinomas
Source: Cancers (Basel). 2025 May 16;17(10):1681. doi: 10.3390/cancers17101681 (PMC12109616; doi:10.3390/cancers17101681)
Supplement: Supplementary file 1 [file cancers-17-01681-s001.zip › Table S3_cell_line_associations.xlsx]

## Sheet: S3_CCLE_associations
CCLE Metabolomics
feature	KYNU.cor_r	KYNU.cor_pv	KYNU.cor_padj	KEAP1mutSTK11mut-KEAP1wtSTK11wt_diff	KEAP1mutSTK11mut-KEAP1wtSTK11wt_pv	KEAP1mutSTK11mut-KEAP1wtSTK11wt_padj	KEAP1mutSTK11wt-KEAP1wtSTK11wt_diff	KEAP1mutSTK11wt-KEAP1wtSTK11wt_pv	KEAP1mutSTK11wt-KEAP1wtSTK11wt_padj	KEAP1wtSTK11mut-KEAP1wtSTK11wt_diff	KEAP1wtSTK11mut-KEAP1wtSTK11wt_pv	KEAP1wtSTK11mut-KEAP1wtSTK11wt_padj
anthranilic acid	0.497	9.09e-06	2.05e-03	0.307	1.40e-02	2.65e-01	0.042	7.89e-01	8.79e-01	0.296	4.57e-02	8.56e-01
glutathione reduced	0.419	2.45e-04	2.46e-02	0.254	5.73e-04	3.22e-02	0.287	2.48e-03	9.31e-02	-0.018	7.70e-01	9.39e-01
NADP	0.412	3.28e-04	2.46e-02	0.446	3.54e-04	2.75e-02	0.367	7.42e-03	2.38e-01	0.037	7.24e-01	9.39e-01
1-methylnicotinamide	0.376	1.15e-03	5.00e-02	0.941	2.56e-04	2.75e-02	0.281	7.25e-01	8.63e-01	1.177	2.55e-04	5.74e-02
6-phosphogluconate	-0.374	1.22e-03	5.00e-02	-0.114	2.99e-01	7.42e-01	-0.033	8.79e-01	9.24e-01	-0.037	7.38e-01	9.39e-01
glutathione oxidized	0.371	1.33e-03	5.00e-02	0.171	4.82e-02	3.87e-01	0.316	1.65e-03	7.43e-02	-0.047	6.49e-01	9.39e-01
3-methyladipate/pimelate	-0.321	5.96e-03	1.91e-01	-0.093	3.33e-02	3.24e-01	-0.106	1.58e-01	6.56e-01	-0.046	2.53e-01	9.39e-01
serine	-0.3	1.05e-02	2.28e-01	-0.403	3.67e-04	2.75e-02	-0.212	2.71e-01	7.30e-01	0.038	6.98e-01	9.39e-01
niacinamide	-0.299	1.07e-02	2.28e-01	-0.289	1.43e-02	2.65e-01	-0.065	8.13e-01	8.79e-01	-0.111	2.78e-01	9.39e-01
oxalate	-0.298	1.09e-02	2.28e-01	-0.079	8.24e-02	5.00e-01	-0.172	8.65e-02	6.56e-01	-0.02	6.70e-01	9.39e-01
citrate	0.297	1.12e-02	2.28e-01	0.105	8.86e-02	5.08e-01	0.057	5.29e-01	8.01e-01	0.042	6.46e-01	9.39e-01
C36:4 PC-B	-0.291	1.30e-02	2.28e-01	-0.015	7.40e-01	8.72e-01	-0.172	7.10e-02	6.56e-01	-0.006	9.16e-01	9.72e-01
C50:0 TAG	0.291	1.32e-02	2.28e-01	0.223	9.03e-02	5.08e-01	0.318	4.02e-02	6.03e-01	-0.042	7.97e-01	9.39e-01
cystathionine	0.275	1.94e-02	2.65e-01	0.192	1.72e-01	5.69e-01	0.324	1.00e-01	6.56e-01	0.01	9.49e-01	9.84e-01
2-deoxyadenosine	-0.275	1.96e-02	2.65e-01	-0.312	1.95e-02	2.65e-01	-0.168	2.47e-01	7.08e-01	-0.262	1.42e-01	9.39e-01
thymidine	-0.268	2.28e-02	2.65e-01	-0.282	2.32e-02	2.65e-01	0.084	6.76e-01	8.50e-01	0.048	7.95e-01	9.39e-01
serotonin	-0.267	2.34e-02	2.65e-01	-0.042	7.54e-01	8.72e-01	-0.116	5.66e-01	8.01e-01	-0.093	5.15e-01	9.39e-01
C38:5 PC	-0.267	2.35e-02	2.65e-01	-0.06	2.51e-01	6.83e-01	-0.147	7.89e-02	6.56e-01	-0.044	4.31e-01	9.39e-01
C48:0 TAG	0.263	2.53e-02	2.65e-01	0.294	2.07e-02	2.65e-01	0.267	1.11e-02	3.11e-01	0.072	6.61e-01	9.39e-01
C52:1 TAG	0.263	2.54e-02	2.65e-01	0.192	9.47e-02	5.20e-01	0.19	1.37e-01	6.56e-01	-0.051	6.90e-01	9.39e-01
C46:0 TAG	0.262	2.60e-02	2.65e-01	0.225	2.35e-02	2.65e-01	0.112	2.64e-01	7.30e-01	-0.004	9.71e-01	9.88e-01
NAD	0.259	2.83e-02	2.65e-01	0.095	1.32e-01	5.50e-01	0.064	4.56e-01	8.01e-01	0.012	8.79e-01	9.50e-01
acetylcarnitine	0.256	3.00e-02	2.65e-01	0.248	1.66e-02	2.65e-01	0.233	6.01e-02	6.56e-01	0.079	4.53e-01	9.39e-01
C50:1 TAG	0.255	3.04e-02	2.65e-01	0.247	2.32e-02	2.65e-01	0.123	1.47e-01	6.56e-01	-0.031	8.39e-01	9.40e-01
C18:0 CE	0.255	3.10e-02	2.65e-01	0.141	1.35e-01	5.50e-01	-0.136	5.17e-01	8.01e-01	-0.006	9.30e-01	9.78e-01
beta-alanine	0.253	3.18e-02	2.65e-01	0.24	2.49e-02	2.66e-01	0.317	8.59e-04	7.19e-02	0.072	4.84e-01	9.39e-01
C20:4 LPE	-0.252	3.29e-02	2.65e-01	-0.064	1.56e-01	5.60e-01	0.044	7.39e-01	8.63e-01	-0.068	2.05e-01	9.39e-01
C18:2 LPC	-0.252	3.30e-02	2.65e-01	-0.084	2.89e-01	7.30e-01	-0.095	2.96e-01	7.51e-01	0.1	1.92e-01	9.39e-01
thymine	-0.247	3.63e-02	2.68e-01	0.059	5.29e-01	8.16e-01	0.09	3.94e-01	7.98e-01	0.056	5.51e-01	9.39e-01
pantothenate	0.246	3.70e-02	2.68e-01	0.235	1.02e-02	2.65e-01	0.11	5.38e-01	8.01e-01	0.113	1.82e-01	9.39e-01
C22:6 LPC	-0.245	3.80e-02	2.68e-01	-0.066	3.12e-01	7.47e-01	-0.061	4.84e-01	8.01e-01	0.032	6.69e-01	9.39e-01
homocysteine	0.245	3.82e-02	2.68e-01	0.175	8.32e-02	5.00e-01	0.19	3.18e-01	7.63e-01	0.082	5.41e-01	9.39e-01
aspartate	-0.239	4.31e-02	2.94e-01	-0.176	1.40e-02	2.65e-01	-0.059	5.17e-01	8.01e-01	0.051	5.76e-01	9.39e-01
C20:4 LPC	-0.235	4.70e-02	3.04e-01	0.014	8.16e-01	8.91e-01	0.027	6.26e-01	8.29e-01	0.022	7.66e-01	9.39e-01
aconitate	0.234	4.83e-02	3.04e-01	0.023	7.36e-01	8.72e-01	0.031	6.89e-01	8.57e-01	0.028	7.51e-01	9.39e-01
malate	-0.233	4.93e-02	3.04e-01	-0.163	3.96e-03	1.49e-01	-0.027	4.92e-01	8.01e-01	-0.116	5.35e-02	9.26e-01
C54:1 TAG	0.232	5.00e-02	3.04e-01	0.078	5.59e-01	8.16e-01	0.302	1.27e-01	6.56e-01	-0.028	8.25e-01	9.40e-01
cAMP	-0.222	6.14e-02	3.60e-01	-0.11	3.58e-02	3.24e-01	-0.246	7.73e-02	6.56e-01	-0.17	6.06e-02	9.29e-01
isocitrate	0.221	6.23e-02	3.60e-01	0.035	5.90e-01	8.35e-01	0.057	4.61e-01	8.01e-01	0.075	3.88e-01	9.39e-01
uridine	-0.209	7.86e-02	4.42e-01	-0.148	1.77e-01	5.69e-01	-0.167	1.31e-01	6.56e-01	0.096	3.63e-01	9.39e-01
fumarate/maleate/alpha-ketoisovalerate	-0.206	8.26e-02	4.47e-01	-0.15	2.32e-03	1.05e-01	-0.012	8.08e-01	8.79e-01	-0.092	1.02e-01	9.39e-01
C38:6 PC	-0.205	8.34e-02	4.47e-01	-0.004	9.45e-01	9.58e-01	-0.085	3.56e-01	7.80e-01	0.027	6.66e-01	9.39e-01
C54:2 TAG	0.202	8.82e-02	4.62e-01	0.098	4.00e-01	7.57e-01	0.076	5.74e-01	8.01e-01	-0.045	6.93e-01	9.39e-01
C36:1 DAG	0.194	1.02e-01	5.07e-01	0.071	3.53e-01	7.57e-01	-0.033	7.96e-01	8.79e-01	-0.116	1.63e-01	9.39e-01
butyrobetaine	0.193	1.04e-01	5.07e-01	0.209	6.94e-03	2.23e-01	0.152	1.58e-01	6.56e-01	0.105	2.08e-01	9.39e-01
DHAP/glyceraldehyde 3P	0.193	1.04e-01	5.07e-01	0.027	7.64e-01	8.72e-01	0.017	9.06e-01	9.40e-01	-0.071	4.08e-01	9.39e-01
C16:0 LPC	-0.191	1.07e-01	5.14e-01	0.08	3.18e-01	7.48e-01	-0.013	9.39e-01	9.56e-01	0.065	4.64e-01	9.39e-01
hexoses (HILIC pos)	-0.189	1.11e-01	5.21e-01	-0.218	5.73e-02	4.28e-01	-0.08	6.84e-01	8.55e-01	0.136	6.83e-02	9.29e-01
C52:2 TAG	0.184	1.23e-01	5.63e-01	0.148	1.26e-01	5.50e-01	-0.003	9.74e-01	9.79e-01	-0.045	6.98e-01	9.39e-01
C48:1 TAG	0.175	1.40e-01	6.12e-01	0.24	3.29e-02	3.24e-01	0.112	1.46e-01	6.56e-01	-0.07	6.82e-01	9.39e-01
C34:4 PC	-0.175	1.41e-01	6.12e-01	0.039	5.30e-01	8.16e-01	-0.109	3.83e-01	7.98e-01	0.059	4.59e-01	9.39e-01
alpha-glycerophosphate	0.174	1.44e-01	6.12e-01	0.142	1.98e-01	6.07e-01	0.164	2.97e-01	7.51e-01	0.103	3.60e-01	9.39e-01
C40:6 PC	-0.174	1.45e-01	6.12e-01	-0.096	1.48e-01	5.60e-01	-0.183	2.05e-01	6.89e-01	-0.052	5.64e-01	9.39e-01
C20:4 CE	-0.173	1.47e-01	6.12e-01	-0.062	3.56e-01	7.57e-01	-0.109	4.06e-01	8.01e-01	0.007	9.45e-01	9.84e-01
C56:6 TAG	-0.169	1.57e-01	6.42e-01	-0.114	2.52e-01	6.83e-01	-0.155	6.77e-02	6.56e-01	-0.086	5.13e-01	9.39e-01
malonylcarnitine	0.167	1.61e-01	6.47e-01	0.164	6.42e-02	4.38e-01	0.184	1.09e-01	6.56e-01	0.019	8.49e-01	9.40e-01
isoleucine	-0.166	1.64e-01	6.48e-01	-0.14	2.17e-01	6.30e-01	-0.341	4.46e-01	8.01e-01	0.049	4.65e-01	9.39e-01
methionine	-0.165	1.67e-01	6.49e-01	-0.195	1.14e-01	5.46e-01	-0.139	5.76e-01	8.01e-01	0.038	6.36e-01	9.39e-01
taurine	0.163	1.72e-01	6.54e-01	0.234	3.60e-02	3.24e-01	0.316	3.67e-04	7.19e-02	0.051	6.86e-01	9.39e-01
creatinine	0.162	1.75e-01	6.54e-01	0.065	4.23e-01	7.87e-01	0.118	1.81e-01	6.78e-01	0.025	6.43e-01	9.39e-01
C46:1 TAG	0.161	1.77e-01	6.54e-01	0.221	5.33e-02	4.14e-01	0.104	1.73e-01	6.75e-01	0.004	9.78e-01	9.89e-01
N-carbamoyl-beta-alanine	0.159	1.83e-01	6.61e-01	-0.274	6.05e-02	4.28e-01	0.395	6.46e-02	6.56e-01	-0.076	6.99e-01	9.39e-01
C56:2 TAG	0.158	1.85e-01	6.61e-01	0.037	7.67e-01	8.72e-01	0.123	3.21e-01	7.63e-01	-0.024	8.56e-01	9.40e-01
trimethylamine-N-oxide	-0.156	1.90e-01	6.63e-01	0.05	6.00e-01	8.40e-01	-0.077	5.64e-01	8.01e-01	-0.24	7.02e-02	9.29e-01
2-deoxycytidine	-0.156	1.92e-01	6.63e-01	-0.146	4.33e-01	7.87e-01	-0.221	4.43e-01	8.01e-01	0.205	3.08e-01	9.39e-01
C18:2 SM	0.153	1.98e-01	6.76e-01	0.097	1.32e-01	5.50e-01	-0.063	2.66e-01	7.30e-01	0.012	8.54e-01	9.40e-01
taurocholate	-0.15	2.08e-01	6.90e-01	0.027	7.65e-01	8.72e-01	-0.059	7.35e-01	8.63e-01	-0.03	7.56e-01	9.39e-01
C20:5 CE	-0.15	2.08e-01	6.90e-01	-0.048	4.48e-01	7.87e-01	-0.166	2.15e-01	7.08e-01	-0.061	5.34e-01	9.39e-01
sorbitol	0.148	2.15e-01	7.00e-01	0.068	4.64e-01	7.95e-01	0.046	5.25e-01	8.01e-01	0.105	2.10e-01	9.39e-01
NMMA	0.147	2.19e-01	7.05e-01	-0.039	5.51e-01	8.16e-01	0.187	1.55e-01	6.56e-01	0.052	5.79e-01	9.39e-01
C58:7 TAG	-0.143	2.31e-01	7.06e-01	-0.152	2.38e-01	6.60e-01	-0.267	1.35e-01	6.56e-01	-0.166	3.44e-01	9.39e-01
2-hydroxyglutarate	0.143	2.32e-01	7.06e-01	0.086	3.29e-01	7.48e-01	-0.087	3.25e-01	7.63e-01	0.266	1.68e-01	9.39e-01
arachidonyl_carnitine	-0.14	2.40e-01	7.06e-01	-0.048	4.01e-01	7.57e-01	-0.096	1.48e-01	6.56e-01	-0.048	3.99e-01	9.39e-01
UMP	0.139	2.43e-01	7.06e-01	0.103	9.89e-02	5.30e-01	-0.14	3.64e-01	7.80e-01	0.032	6.83e-01	9.39e-01
4-pyridoxate	-0.139	2.44e-01	7.06e-01	-0.048	5.51e-01	8.16e-01	-0.224	7.35e-02	6.56e-01	-0.008	9.16e-01	9.72e-01
C36:2 PC	0.138	2.48e-01	7.06e-01	0.047	2.78e-01	7.24e-01	-0.032	5.39e-01	8.01e-01	-0.031	5.77e-01	9.39e-01
C14:0 SM	-0.137	2.51e-01	7.06e-01	0.019	6.68e-01	8.72e-01	-0.036	4.54e-01	8.01e-01	-0.082	1.86e-01	9.39e-01
C18:0 LPE	0.137	2.52e-01	7.06e-01	0.12	1.55e-01	5.60e-01	0.332	1.87e-01	6.78e-01	0.107	2.80e-01	9.39e-01
carnitine	0.137	2.53e-01	7.06e-01	0.12	1.19e-01	5.48e-01	0.156	3.26e-01	7.63e-01	0.19	3.84e-02	8.56e-01
C38:4 PC	-0.136	2.54e-01	7.06e-01	-0.017	6.87e-01	8.72e-01	-0.149	5.53e-02	6.56e-01	-0.032	4.04e-01	9.39e-01
glucuronate	0.136	2.54e-01	7.06e-01	-0.024	6.66e-01	8.72e-01	-0.021	9.03e-01	9.40e-01	0.089	1.34e-01	9.39e-01
erythrose-4-phosphate	-0.134	2.60e-01	7.14e-01	-0.021	7.47e-01	8.72e-01	0.011	9.17e-01	9.46e-01	0.068	4.20e-01	9.39e-01
SDMA/ADMA	0.132	2.68e-01	7.26e-01	-0.018	7.58e-01	8.72e-01	0.154	6.97e-02	6.56e-01	0.056	4.42e-01	9.39e-01
C14:0 LPC	-0.131	2.74e-01	7.34e-01	-0.005	9.27e-01	9.48e-01	-0.214	4.08e-01	8.01e-01	0.041	5.68e-01	9.39e-01
glycodeoxycholate/glycochenodeoxycholate	-0.128	2.86e-01	7.55e-01	-0.041	4.84e-01	8.06e-01	0.097	2.48e-01	7.08e-01	0.042	5.19e-01	9.39e-01
butyrylcarnitine/isobutyrylcarnitine	0.126	2.90e-01	7.55e-01	0.157	1.13e-01	5.46e-01	0.149	1.27e-01	6.56e-01	0.213	1.51e-02	7.52e-01
F1P/F6P/G1P/G6P	-0.126	2.92e-01	7.55e-01	0.003	9.64e-01	9.64e-01	0.077	5.52e-01	8.01e-01	-0.018	8.08e-01	9.39e-01
C24:0 SM	0.125	2.95e-01	7.56e-01	0.089	3.88e-01	7.57e-01	0.149	2.83e-01	7.49e-01	0.206	1.56e-02	7.52e-01
C32:0 PC	0.123	3.05e-01	7.66e-01	0.05	4.73e-01	8.01e-01	-0.013	8.43e-01	9.03e-01	0.019	7.77e-01	9.39e-01
C18:0 LPC	-0.121	3.11e-01	7.66e-01	0.027	7.41e-01	8.72e-01	0.062	5.55e-01	8.01e-01	0.048	6.66e-01	9.39e-01
C50:2 TAG	0.121	3.13e-01	7.66e-01	0.167	6.90e-02	4.56e-01	-0.027	7.32e-01	8.63e-01	0.003	9.85e-01	9.89e-01
uracil	-0.119	3.17e-01	7.66e-01	0.017	8.56e-01	9.11e-01	-0.062	4.80e-01	8.01e-01	0.033	6.94e-01	9.39e-01
C34:1 DAG	0.119	3.19e-01	7.66e-01	0.135	1.57e-01	5.60e-01	-0.132	3.92e-01	7.98e-01	-0.162	2.31e-01	9.39e-01
urate	0.118	3.24e-01	7.66e-01	0.127	2.82e-01	7.24e-01	0.26	5.32e-02	6.56e-01	-0.037	8.26e-01	9.40e-01
C54:5 TAG	-0.116	3.30e-01	7.66e-01	-0.077	4.67e-01	7.95e-01	-0.174	1.34e-01	6.56e-01	-0.125	3.62e-01	9.39e-01
dimethylglycine	0.116	3.31e-01	7.66e-01	0.017	8.11e-01	8.91e-01	0.115	2.71e-01	7.30e-01	0.016	7.83e-01	9.39e-01
cotinine	-0.116	3.32e-01	7.66e-01	-0.228	2.31e-02	2.65e-01	-0.452	4.46e-02	6.28e-01	0.049	6.80e-01	9.39e-01
hippurate	0.115	3.36e-01	7.66e-01	0.029	7.31e-01	8.72e-01	0.159	1.60e-01	6.56e-01	0.05	5.26e-01	9.39e-01
propionylcarnitine	0.115	3.37e-01	7.66e-01	0.183	1.15e-01	5.46e-01	0.046	5.79e-01	8.01e-01	0.074	4.16e-01	9.39e-01
arginine	-0.113	3.45e-01	7.76e-01	-0.087	1.42e-01	5.50e-01	-0.097	4.68e-01	8.01e-01	0.024	7.17e-01	9.39e-01
C16:1 LPC	-0.112	3.49e-01	7.76e-01	0.031	6.48e-01	8.68e-01	-0.022	8.10e-01	8.79e-01	0.054	3.98e-01	9.39e-01
C16:0 SM	-0.111	3.53e-01	7.76e-01	0.005	9.13e-01	9.38e-01	-0.039	3.52e-01	7.80e-01	-0.059	4.28e-01	9.39e-01
C18:1 LPE	-0.111	3.55e-01	7.76e-01	0.058	3.78e-01	7.57e-01	-0.059	6.51e-01	8.37e-01	0.004	9.53e-01	9.84e-01
taurodeoxycholate/taurochenodeoxycholate	-0.104	3.84e-01	8.16e-01	-0.21	3.95e-01	7.57e-01	-0.782	2.23e-01	7.08e-01	0.312	6.49e-02	9.29e-01
C58:8 TAG	-0.104	3.86e-01	8.16e-01	-0.079	5.07e-01	8.16e-01	-0.217	1.74e-01	6.75e-01	-0.069	6.69e-01	9.39e-01
C18:2 CE	-0.104	3.87e-01	8.16e-01	-0.028	7.02e-01	8.72e-01	-0.133	3.33e-01	7.69e-01	0.065	5.05e-01	9.39e-01
glutamine	-0.102	3.96e-01	8.16e-01	-0.125	3.83e-01	7.57e-01	0.213	1.50e-02	3.76e-01	0.087	3.76e-01	9.39e-01
glutamate	-0.102	3.96e-01	8.16e-01	-0.109	6.09e-02	4.28e-01	0.028	7.08e-01	8.63e-01	-0.02	6.49e-01	9.39e-01
C20:3 CE	-0.101	4.00e-01	8.16e-01	-0.02	7.97e-01	8.88e-01	-0.162	4.03e-01	8.01e-01	-0.056	5.31e-01	9.39e-01
dCMP	-0.099	4.08e-01	8.16e-01	-0.05	4.01e-01	7.57e-01	-0.103	3.42e-01	7.78e-01	-0.084	2.39e-01	9.39e-01
phosphocreatine	0.099	4.08e-01	8.16e-01	0.227	1.72e-01	5.69e-01	0.47	1.26e-01	6.56e-01	0.186	3.81e-01	9.39e-01
acetylcholine	0.099	4.09e-01	8.16e-01	0.08	7.16e-01	8.72e-01	-0.311	7.10e-01	8.63e-01	0.244	2.65e-01	9.39e-01
C18:1 CE	0.099	4.10e-01	8.16e-01	0.097	1.31e-01	5.50e-01	-0.133	2.49e-01	7.08e-01	0.075	2.62e-01	9.39e-01
inositol	-0.097	4.20e-01	8.28e-01	-0.157	1.61e-02	2.65e-01	0.019	8.69e-01	9.18e-01	0.016	8.09e-01	9.39e-01
C54:6 TAG	-0.095	4.28e-01	8.30e-01	-0.042	6.44e-01	8.67e-01	-0.169	1.92e-01	6.84e-01	-0.116	2.72e-01	9.39e-01
CMP	0.095	4.28e-01	8.30e-01	0.175	1.21e-02	2.65e-01	-0.139	3.20e-01	7.63e-01	0.122	4.56e-02	8.56e-01
kynurenic acid	0.094	4.32e-01	8.30e-01	0.043	6.94e-01	8.72e-01	0.171	3.00e-01	7.51e-01	-0.02	8.14e-01	9.39e-01
C16:0 LPE	-0.093	4.38e-01	8.32e-01	0.051	5.68e-01	8.19e-01	0.104	6.09e-01	8.26e-01	-0.031	7.39e-01	9.39e-01
leucine	-0.092	4.40e-01	8.32e-01	-0.093	2.37e-01	6.60e-01	-0.053	7.16e-01	8.63e-01	0.051	4.39e-01	9.39e-01
C56:5 TAG	-0.09	4.51e-01	8.46e-01	-0.198	1.17e-01	5.46e-01	-0.406	3.09e-02	6.03e-01	-0.22	1.66e-01	9.39e-01
choline	-0.087	4.68e-01	8.55e-01	-0.05	6.01e-01	8.40e-01	0.063	6.58e-01	8.37e-01	0.03	7.13e-01	9.39e-01
glycine	-0.084	4.83e-01	8.55e-01	-0.062	4.40e-01	7.87e-01	-0.036	8.29e-01	8.93e-01	-0.007	9.30e-01	9.78e-01
C34:1 PC	-0.084	4.85e-01	8.55e-01	-0.009	7.82e-01	8.75e-01	-0.07	3.86e-02	6.03e-01	-0.022	5.77e-01	9.39e-01
creatine	0.083	4.88e-01	8.55e-01	0.059	4.66e-01	7.95e-01	0.232	3.58e-02	6.03e-01	0.034	7.28e-01	9.39e-01
C56:4 TAG	-0.082	4.92e-01	8.55e-01	-0.123	3.00e-01	7.42e-01	-0.2	2.30e-01	7.08e-01	-0.17	2.13e-01	9.39e-01
myristoylcarnitine	-0.082	4.93e-01	8.55e-01	0.049	7.33e-01	8.72e-01	0.093	6.25e-01	8.29e-01	0.129	4.86e-01	9.39e-01
C36:1 PC	0.081	4.99e-01	8.55e-01	0.066	1.66e-01	5.69e-01	0.083	1.63e-01	6.56e-01	-0.033	5.79e-01	9.39e-01
asparagine	-0.081	4.99e-01	8.55e-01	-0.006	9.56e-01	9.60e-01	-0.246	4.16e-01	8.01e-01	0.052	7.03e-01	9.39e-01
C20:3 LPC	-0.081	5.00e-01	8.55e-01	0.019	8.06e-01	8.91e-01	0.027	7.41e-01	8.63e-01	0.057	5.64e-01	9.39e-01
hypoxanthine	0.081	5.00e-01	8.55e-01	0.051	7.43e-01	8.72e-01	-0.226	5.45e-01	8.01e-01	-0.198	3.52e-01	9.39e-01
C18:1 LPC	-0.081	5.00e-01	8.55e-01	0.09	1.07e-01	5.45e-01	0.03	7.72e-01	8.79e-01	0.056	2.89e-01	9.39e-01
C38:2 PC	0.081	5.01e-01	8.55e-01	0.04	5.30e-01	8.16e-01	0.017	8.05e-01	8.79e-01	0.061	4.72e-01	9.39e-01
valine	-0.08	5.05e-01	8.55e-01	-0.135	1.66e-01	5.69e-01	-0.121	6.42e-01	8.35e-01	0.043	6.01e-01	9.39e-01
C36:2 DAG	0.079	5.12e-01	8.59e-01	0.076	4.29e-01	7.87e-01	-0.197	1.95e-01	6.84e-01	-0.097	4.58e-01	9.39e-01
xanthine	-0.077	5.18e-01	8.63e-01	-0.037	7.09e-01	8.72e-01	0.081	5.40e-01	8.01e-01	0.034	7.62e-01	9.39e-01
C48:3 TAG	0.076	5.27e-01	8.66e-01	0.144	2.02e-01	6.07e-01	0.018	8.68e-01	9.18e-01	-0.024	8.96e-01	9.65e-01
threonine	-0.075	5.29e-01	8.66e-01	-0.104	2.71e-01	7.18e-01	-0.182	5.66e-01	8.01e-01	0.016	8.54e-01	9.40e-01
C36:3 PC	-0.075	5.31e-01	8.66e-01	0.017	6.14e-01	8.46e-01	-0.068	2.42e-01	7.08e-01	-0.022	5.29e-01	9.39e-01
AMP	-0.073	5.41e-01	8.69e-01	0.022	7.18e-01	8.72e-01	-0.079	4.70e-01	8.01e-01	-0.002	9.68e-01	9.88e-01
C24:1 SM	0.073	5.44e-01	8.69e-01	0.093	1.89e-01	5.97e-01	-0.005	9.39e-01	9.56e-01	0.194	3.45e-02	8.56e-01
lactose	-0.073	5.45e-01	8.69e-01	-0.033	8.30e-01	8.99e-01	-0.072	5.49e-01	8.01e-01	0.133	4.84e-01	9.39e-01
cytidine	-0.07	5.59e-01	8.80e-01	0.077	5.44e-01	8.16e-01	0.01	9.54e-01	9.67e-01	0.211	1.44e-01	9.39e-01
C22:6 CE	0.069	5.64e-01	8.80e-01	0.069	5.27e-01	8.16e-01	-0.231	2.41e-01	7.08e-01	-0.067	5.93e-01	9.39e-01
C58:6 TAG	-0.069	5.67e-01	8.80e-01	-0.13	3.12e-01	7.47e-01	-0.241	1.55e-01	6.56e-01	-0.263	1.12e-01	9.39e-01
C16:0 CE	0.067	5.74e-01	8.80e-01	0.045	3.90e-01	7.57e-01	-0.122	3.86e-01	7.98e-01	0.025	7.21e-01	9.39e-01
stearoylcarnitine	-0.067	5.75e-01	8.80e-01	-0.026	8.58e-01	9.11e-01	-0.034	7.77e-01	8.79e-01	0.091	6.27e-01	9.39e-01
histidine	0.067	5.78e-01	8.80e-01	-0.061	3.75e-01	7.57e-01	0.06	6.09e-01	8.26e-01	-0.067	3.87e-01	9.39e-01
C46:2 TAG	0.067	5.79e-01	8.80e-01	0.105	3.09e-01	7.47e-01	0.061	6.34e-01	8.29e-01	-0.031	8.34e-01	9.40e-01
C32:1 PC	-0.066	5.83e-01	8.81e-01	0.039	3.93e-01	7.57e-01	-0.135	1.13e-01	6.56e-01	0.016	8.12e-01	9.39e-01
putrescine	0.063	5.96e-01	8.94e-01	0.189	4.57e-02	3.81e-01	-0.327	1.86e-01	6.78e-01	0.158	1.28e-01	9.39e-01
citrulline	0.062	6.04e-01	9.00e-01	-0.05	3.60e-01	7.57e-01	0.094	5.06e-01	8.01e-01	0.043	5.43e-01	9.39e-01
C48:2 TAG	0.06	6.15e-01	9.05e-01	0.168	1.01e-01	5.30e-01	-0.066	5.09e-01	8.01e-01	-0.031	8.44e-01	9.40e-01
proline	0.06	6.15e-01	9.05e-01	0.052	4.44e-01	7.87e-01	0.077	3.17e-01	7.63e-01	-0.009	8.78e-01	9.50e-01
UDP-galactose/UDP-glucose	0.059	6.21e-01	9.05e-01	0.041	5.55e-01	8.16e-01	-0.009	9.21e-01	9.46e-01	0.045	5.26e-01	9.39e-01
alpha-ketoglutarate	-0.058	6.26e-01	9.05e-01	-0.078	2.19e-01	6.30e-01	0.019	7.17e-01	8.63e-01	0.004	9.53e-01	9.84e-01
palmitoylcarnitine	-0.058	6.31e-01	9.05e-01	0.05	7.30e-01	8.72e-01	0.231	2.89e-01	7.51e-01	0.144	4.68e-01	9.39e-01
C52:5 TAG	-0.057	6.32e-01	9.05e-01	-0.063	4.80e-01	8.06e-01	-0.268	3.88e-02	6.03e-01	-0.158	1.74e-01	9.39e-01
valerylcarnitine/isovalerylcarnitine/2-methylbutyroylcarnitine	0.057	6.36e-01	9.06e-01	0.247	1.42e-01	5.50e-01	0.154	5.56e-01	8.01e-01	0.076	6.75e-01	9.39e-01
hexoses (HILIC neg)	-0.054	6.53e-01	9.20e-01	-0.13	2.68e-01	7.18e-01	0.091	5.13e-01	8.01e-01	0.193	1.90e-02	7.52e-01
sarcosine	-0.054	6.54e-01	9.20e-01	-0.081	1.56e-01	5.60e-01	0.036	7.93e-01	8.79e-01	-0.052	6.10e-01	9.39e-01
C56:3 TAG	0.049	6.84e-01	9.52e-01	-0.02	8.70e-01	9.18e-01	-0.071	5.36e-01	8.01e-01	-0.045	7.30e-01	9.39e-01
C54:3 TAG	0.048	6.86e-01	9.52e-01	0.022	8.31e-01	8.99e-01	-0.08	5.06e-01	8.01e-01	-0.059	6.05e-01	9.39e-01
thiamine	-0.046	7.01e-01	9.55e-01	-0.083	3.50e-01	7.57e-01	0.126	3.78e-01	7.98e-01	0.025	7.44e-01	9.39e-01
C32:2 PC	0.046	7.01e-01	9.55e-01	0.108	2.38e-01	6.60e-01	-0.211	2.28e-01	7.08e-01	0.112	3.70e-01	9.39e-01
C56:8 TAG	-0.046	7.01e-01	9.55e-01	-0.088	2.06e-01	6.11e-01	-0.091	5.01e-01	8.01e-01	0.06	4.39e-01	9.39e-01
PEP	-0.045	7.05e-01	9.55e-01	0.011	9.08e-01	9.37e-01	-0.229	1.58e-01	6.56e-01	-0.162	1.43e-01	9.39e-01
C54:4 TAG	-0.044	7.12e-01	9.56e-01	-0.066	5.24e-01	8.16e-01	-0.082	3.90e-01	7.98e-01	-0.157	2.11e-01	9.39e-01
5-HIAA	-0.043	7.19e-01	9.56e-01	-0.026	6.92e-01	8.72e-01	-0.063	4.55e-01	8.01e-01	0.013	8.67e-01	9.47e-01
tyrosine	-0.042	7.25e-01	9.56e-01	-0.065	4.43e-01	7.87e-01	-0.29	5.02e-01	8.01e-01	0.075	3.95e-01	9.39e-01
adenine	-0.041	7.32e-01	9.56e-01	0.11	1.74e-01	5.69e-01	0.066	6.14e-01	8.27e-01	0.138	1.92e-01	9.39e-01
lactate	0.041	7.32e-01	9.56e-01	-0.029	7.09e-01	8.72e-01	0.077	1.18e-01	6.56e-01	-0.06	3.25e-01	9.39e-01
alanine	0.041	7.34e-01	9.56e-01	-0.045	6.17e-01	8.46e-01	0.079	7.01e-01	8.63e-01	-0.048	7.41e-01	9.39e-01
C22:1 SM	-0.041	7.35e-01	9.56e-01	0.011	7.57e-01	8.72e-01	-0.085	1.14e-01	6.56e-01	-0.033	4.26e-01	9.39e-01
2-aminoadipate	0.039	7.45e-01	9.61e-01	-0.004	9.54e-01	9.60e-01	0.04	7.22e-01	8.63e-01	0.22	3.38e-02	8.56e-01
C22:6 LPE	-0.037	7.57e-01	9.61e-01	-0.089	3.47e-01	7.57e-01	0.072	6.56e-01	8.37e-01	-0.012	9.03e-01	9.67e-01
pipecolic acid	0.036	7.67e-01	9.61e-01	0.062	6.42e-01	8.67e-01	0.299	1.41e-01	6.56e-01	0.297	2.02e-02	7.52e-01
malondialdehyde	-0.035	7.68e-01	9.61e-01	0.012	8.35e-01	8.99e-01	0.043	4.75e-01	8.01e-01	-0.129	1.83e-02	7.52e-01
carnosine	-0.035	7.68e-01	9.61e-01	-0.069	3.66e-01	7.57e-01	0.061	2.72e-01	7.30e-01	-0.016	8.01e-01	9.39e-01
heptanoylcarnitine	0.035	7.70e-01	9.61e-01	0.049	3.28e-01	7.48e-01	0.142	2.03e-01	6.89e-01	0.054	4.27e-01	9.39e-01
C34:2 DAG	0.035	7.71e-01	9.61e-01	-0.124	3.26e-01	7.48e-01	0.145	4.27e-01	8.01e-01	-0.089	6.43e-01	9.39e-01
thyroxine	-0.035	7.73e-01	9.61e-01	-0.026	6.07e-01	8.42e-01	0.018	7.88e-01	8.79e-01	0.034	5.39e-01	9.39e-01
inosine	0.033	7.82e-01	9.65e-01	-0.068	5.19e-01	8.16e-01	-0.103	5.24e-01	8.01e-01	-0.068	4.37e-01	9.39e-01
C18:3 CE	-0.03	8.05e-01	9.65e-01	0.033	5.75e-01	8.23e-01	-0.078	5.88e-01	8.07e-01	0.055	5.31e-01	9.39e-01
cis/trans-hydroxyproline	0.029	8.07e-01	9.65e-01	0.04	7.65e-01	8.72e-01	0.012	9.67e-01	9.76e-01	0.211	1.55e-01	9.39e-01
adenosine	0.028	8.13e-01	9.65e-01	-0.245	8.44e-02	5.00e-01	-0.316	3.63e-01	7.80e-01	0.051	7.23e-01	9.39e-01
C54:7 TAG	-0.028	8.16e-01	9.65e-01	-0.022	7.80e-01	8.75e-01	-0.036	7.70e-01	8.79e-01	-0.079	4.33e-01	9.39e-01
C50:3 TAG	0.028	8.18e-01	9.65e-01	0.091	3.56e-01	7.57e-01	-0.137	1.50e-01	6.56e-01	-0.049	7.57e-01	9.39e-01
adipate	-0.027	8.19e-01	9.65e-01	-0.011	7.72e-01	8.72e-01	-0.165	1.63e-01	6.56e-01	-0.048	3.35e-01	9.39e-01
hexanoylcarnitine	0.027	8.21e-01	9.65e-01	0.051	5.00e-01	8.16e-01	0.016	7.84e-01	8.79e-01	0.088	3.42e-01	9.39e-01
succinate/methylmalonate	0.027	8.21e-01	9.65e-01	0.037	5.78e-01	8.23e-01	0.071	3.00e-01	7.51e-01	0.012	8.49e-01	9.40e-01
alpha-hydroxybutyrate	-0.027	8.22e-01	9.65e-01	-0.039	4.38e-01	7.87e-01	-0.021	7.67e-01	8.79e-01	-0.11	2.34e-02	7.52e-01
ornithine	0.027	8.24e-01	9.65e-01	-0.061	4.87e-01	8.06e-01	0.125	5.71e-01	8.01e-01	0.028	7.61e-01	9.39e-01
anserine	0.025	8.34e-01	9.73e-01	-0.043	4.36e-01	7.87e-01	0.07	9.75e-02	6.56e-01	-0.016	7.54e-01	9.39e-01
GMP	0.024	8.42e-01	9.76e-01	0.046	5.67e-01	8.19e-01	-0.178	2.32e-01	7.08e-01	-0.039	6.76e-01	9.39e-01
pyroglutamic acid	-0.021	8.58e-01	9.77e-01	-0.059	5.34e-01	8.16e-01	0.155	2.12e-02	4.77e-01	0.053	4.90e-01	9.39e-01
alpha-glycerophosphocholine	0.021	8.58e-01	9.77e-01	0.061	6.90e-01	8.72e-01	0.543	1.57e-03	7.43e-02	0.072	6.53e-01	9.39e-01
C22:0 SM	0.018	8.81e-01	9.77e-01	0.038	3.98e-01	7.57e-01	-0.122	1.29e-01	6.56e-01	-0.043	4.36e-01	9.39e-01
5-adenosylhomocysteine	-0.017	8.90e-01	9.77e-01	0.013	9.02e-01	9.36e-01	0.141	5.45e-01	8.01e-01	0.08	3.65e-01	9.39e-01
betaine	-0.017	8.90e-01	9.77e-01	0.028	4.92e-01	8.08e-01	0.047	8.21e-02	6.56e-01	0.011	7.66e-01	9.39e-01
C36:4 PC-A	-0.016	8.94e-01	9.77e-01	-0.068	2.83e-01	7.24e-01	-0.09	4.69e-01	8.01e-01	-0.024	7.79e-01	9.39e-01
C52:4 TAG	-0.016	8.94e-01	9.77e-01	-0.019	8.50e-01	9.10e-01	-0.096	2.38e-01	7.08e-01	-0.103	4.42e-01	9.39e-01
C34:2 PC	0.016	8.97e-01	9.77e-01	0.054	1.91e-01	5.97e-01	-0.13	8.93e-02	6.56e-01	0.001	9.92e-01	9.92e-01
guanosine	-0.015	9.00e-01	9.77e-01	-0.086	3.52e-01	7.57e-01	-0.085	6.33e-01	8.29e-01	0.047	7.03e-01	9.39e-01
kynurenine	0.014	9.06e-01	9.77e-01	-0.23	4.10e-02	3.55e-01	-0.163	3.53e-01	7.80e-01	-0.006	9.60e-01	9.87e-01
GABA	-0.014	9.09e-01	9.77e-01	0.319	7.31e-02	4.70e-01	-0.392	9.58e-04	7.19e-02	0.168	4.05e-01	9.39e-01
C52:3 TAG	0.014	9.09e-01	9.77e-01	0.054	5.53e-01	8.16e-01	-0.085	3.35e-01	7.69e-01	-0.032	8.05e-01	9.39e-01
C18:0 SM	0.014	9.09e-01	9.77e-01	-0.014	8.73e-01	9.18e-01	0.029	8.00e-01	8.79e-01	0.114	2.38e-01	9.39e-01
C14:0 CE	0.014	9.10e-01	9.77e-01	0.13	1.39e-01	5.50e-01	0.024	9.03e-01	9.40e-01	0.102	1.86e-01	9.39e-01
acetylglycine	-0.013	9.16e-01	9.77e-01	-0.021	7.47e-01	8.72e-01	-0.013	7.66e-01	8.79e-01	-0.097	1.11e-01	9.39e-01
allantoin	0.012	9.17e-01	9.77e-01	-0.018	8.10e-01	8.91e-01	0.102	1.87e-01	6.78e-01	0.05	4.22e-01	9.39e-01
sucrose	-0.012	9.19e-01	9.77e-01	-0.016	9.03e-01	9.36e-01	-0.111	5.23e-01	8.01e-01	-0.037	7.82e-01	9.39e-01
oleylcarnitine	0.012	9.22e-01	9.77e-01	0.081	5.40e-01	8.16e-01	0.158	3.58e-01	7.80e-01	0.126	5.07e-01	9.39e-01
C34:3 PC	0.011	9.24e-01	9.77e-01	0.073	2.02e-01	6.07e-01	-0.05	7.18e-01	8.63e-01	0.042	5.71e-01	9.39e-01
lauroylcarnitine	-0.01	9.34e-01	9.82e-01	0.084	3.70e-01	7.57e-01	0.084	5.80e-01	8.01e-01	0.179	2.44e-01	9.39e-01
C18:1 SM	0.008	9.50e-01	9.94e-01	-0.027	6.25e-01	8.53e-01	0.03	6.24e-01	8.29e-01	-0.068	3.49e-01	9.39e-01
C16:1 CE	0.006	9.63e-01	9.99e-01	0.044	5.41e-01	8.16e-01	-0.089	5.24e-01	8.01e-01	0.088	2.55e-01	9.39e-01
3-phosphoglycerate	0.003	9.79e-01	9.99e-01	0.035	6.64e-01	8.72e-01	-0.086	5.57e-01	8.01e-01	-0.051	5.12e-01	9.39e-01
C16:1 SM	-0.003	9.82e-01	9.99e-01	-0.005	8.93e-01	9.35e-01	-0.039	2.23e-01	7.08e-01	-0.074	1.71e-01	9.39e-01
phenylalanine	0.002	9.84e-01	9.99e-01	-0.093	3.26e-01	7.48e-01	-0.003	9.88e-01	9.88e-01	0.064	5.02e-01	9.39e-01
ribose-5-P/ribulose5-P	0.002	9.86e-01	9.99e-01	0.006	9.39e-01	9.56e-01	0.064	6.55e-01	8.37e-01	0.173	1.50e-01	9.39e-01
methionine sulfoxide	0.001	9.91e-01	9.99e-01	-0.091	1.37e-01	5.50e-01	-0.121	1.98e-01	6.85e-01	0.089	3.51e-01	9.39e-01
C56:7 TAG	-0.001	9.93e-01	9.99e-01	-0.041	6.96e-01	8.72e-01	-0.092	4.75e-01	8.01e-01	0.003	9.82e-01	9.89e-01
lysine	0.001	9.96e-01	9.99e-01	-0.146	1.77e-01	5.69e-01	0.04	8.65e-01	9.18e-01	0.033	7.30e-01	9.39e-01
xanthosine	0	9.98e-01	9.99e-01	-0.051	4.57e-01	7.95e-01	0.026	6.71e-01	8.48e-01	-0.044	4.45e-01	9.39e-01
tryptophan	0	9.99e-01	9.99e-01	-0.03	7.14e-01	8.72e-01	-0.168	5.44e-01	8.01e-01	0.106	1.79e-01	9.39e-01
